# Supplementary material for: Non-repeatable science: assessing the frequency of voucher specimen deposition reveals that most arthropod research cannot be verified
Source: PeerJ. 2015 Aug 6;3:e1168. doi: 10.7717/peerj.1168 (PMC4558062; doi:10.7717/peerj.1168)
Supplement: Data S1 [file peerj-03-1168-s001.csv]

	Timestamp	Title	Year	Journal	Reject	Number_authors	Institute_type	Number_species	Number_specimens	Class_level_taxa	Insect_level_taxa	Taxonomic_resolution	Vouchers	Type_voucher	Notes	Biome_type	Your_name	non_arthropods	SJR_2011	SNIP_2011	OpenAccess	Type	ASJC1	ASJC2	ASJC3	ASJC4	ASJC5	ASJC6	ASJC7	ASJC1_desc	ASJC2_desc	ASJC3_desc	ASJC4_desc	ASJC5_desc	ASJC6_desc	ASJC7_desc
1	2/20/2015 11:00	Ultrastructural comparison of the spermatozoa of Ranina ranina (Oxystomata) and of other crabs exemplified by Portunus pelagicus (Brachygnatha) (Crustacea, Brachyura)	1989	Zoomorphology	Reject	NA	NA	NA	NA	NA	NA	NA	NA	NA	2 spp.	NA	Chris Cloutier	NA	0.135	0.859	Not OA	Journal	1309	1103	NA	NA	NA	NA	NA	Developmental Biology	Animal Science and Zoology	NA	NA	NA	NA	NA
2	3/6/2015 11:24	Quanternary structure of multihexameric arthropod hemocyanins	1994	Micron	Reject	NA	NA	NA	NA	NA	NA	NA	NA	NA	two species	NA	Chris Cloutier	NA	0.116	0.855	Not OA	Journal	1315	1307	NA	NA	NA	NA	NA	Structural Biology	Cell Biology	NA	NA	NA	NA	NA
3	2/20/2015 12:02	The impact of repeated insecticidal treatments on drift and benthos of a headwater stream	1989	Hydrobiologia	Accept	4	University	10	83662	Arachnida, Insecta, Categorization is by functional group	Coleoptera, Diptera, Other	Family, Genus	No	NA	NA	Freshwater	Chris Cloutier	Yes	0.066	1.428	Not OA	Journal	1104	NA	NA	NA	NA	NA	NA	Aquatic Science	NA	NA	NA	NA	NA	NA
4	2/18/2015 15:30	Scope for growth in Gammarus pulex, a freshwater benthic detritivore	1989	Hydrobiologia	Reject	NA	NA	NA	NA	NA	NA	NA	NA	NA	single species	NA	Chris Cloutier	NA	0.066	1.428	Not OA	Journal	1104	NA	NA	NA	NA	NA	NA	Aquatic Science	NA	NA	NA	NA	NA	NA
5	2/20/2015 10:55	Reproductive structure and function in Cretaceous Chloranthaceae	1989	Plant Systematics and Evolution	Reject	NA	NA	NA	NA	NA	NA	NA	NA	NA	NA	NA	Chris Cloutier	NA	0.079	1.078	Not OA	Journal	1110	1105	NA	NA	NA	NA	NA	Plant Science	Ecology, Evolution, Behavior and Systematics	NA	NA	NA	NA	NA
6	3/6/2015 11:31	Higher plant terpenoids: A phytocentric overview of their ecological roles	1994	Journal of Chemical Ecology	Reject	NA	NA	NA	NA	NA	NA	NA	NA	NA	review	NA	Chris Cloutier	NA	0.146	1.339	Not OA	Journal	1303	1105	NA	NA	NA	NA	NA	Biochemistry	Ecology, Evolution, Behavior and Systematics	NA	NA	NA	NA	NA
7	2/18/2015 10:04	Colonization of artificial seagrass by fishes and decapod crustaceans: importance of proximity to natural eelgrass	1989	Journal of Experimental Marine Biology and Ecology	Accept	1	University	8	9452	Crustacea	NA	Family, Species	No	NA	Vouchers were not specified	Marine	Chris Cloutier	Yes	0.096	1.323	Not OA	Journal	1105	1104	NA	NA	NA	NA	NA	Ecology, Evolution, Behavior and Systematics	Aquatic Science	NA	NA	NA	NA	NA
8	2/18/2015 10:45	The rotifer communities of acid-stressed lakes of Maine	1989	Hydrobiologia	Accept	1	University	3	622	Crustacea	NA	Order	No	NA	NA	Freshwater	Chris Cloutier	Yes	0.066	1.428	Not OA	Journal	1104	NA	NA	NA	NA	NA	NA	Aquatic Science	NA	NA	NA	NA	NA	NA
9	2/20/2015 14:16	Long-term growth oscillations of Pontoporeia affinis Lindström (Crustacea: Amphipoda) in Lake Mälaren	1989	Hydrobiologia	Reject	NA	NA	NA	NA	NA	NA	NA	NA	NA	one species	NA	Chris Cloutier	NA	0.066	1.428	Not OA	Journal	1104	NA	NA	NA	NA	NA	NA	Aquatic Science	NA	NA	NA	NA	NA	NA
10	2/23/2015 11:50	Decapod and stomatopod assemblages on a system of seagrass-covered mud banks in Florida Bay	1989	Marine Biology	Accept	3	Non-profit	53	82736	Crustacea	NA	Family, Genus, Species	No	NA	NA	Marine	Chris Cloutier	No	0.083	1.319	Not OA	Journal	2303	1105	1104	NA	NA	NA	NA	Ecology	Ecology, Evolution, Behavior and Systematics	Aquatic Science	NA	NA	NA	NA
11	3/17/2015 9:22	Structure and feeding activities of zooplankton community in Lake Zwemlust, in the two years after biomanipulation	1989	Aquatic Ecology	Accept	NA	NA	8	N/A	Crustacea	NA	Genus, Species	No	NA	NA	Marine	Chris Cloutier	Yes	0.055	0.869	Not OA	Journal	1105	1104	NA	NA	NA	NA	NA	Ecology, Evolution, Behavior and Systematics	Aquatic Science	NA	NA	NA	NA	NA
13	2/23/2015 18:12	Wolbachia and the evolution of reproductive isolation between Drosophila recens and Drosophila subquinaria	1999	Evolution; international journal of organic evolution	Reject	NA	NA	NA	NA	NA	NA	NA	NA	NA	lab data - 2 drosophila species	NA	Elyssa	NA	0.503	2.36	Not OA	Journal	1100	1105	1311	NA	NA	NA	NA	Agricultural and Biological Sciences(all)	Ecology, Evolution, Behavior and Systematics	Genetics	NA	NA	NA	NA
14	2/23/2015 13:42	Effects of floods on epilithon and benthic macroinvertebrate populations in an unstable New Zealand river	1989	Hydrobiologia	Accept	2	University	60	13889	Insecta, Crustacea, Other	Coleoptera, Diptera, Other	Family, Sub-family, Species	No	NA	NA	Freshwater	Chris Cloutier	Yes	0.066	1.428	Not OA	Journal	1104	NA	NA	NA	NA	NA	NA	Aquatic Science	NA	NA	NA	NA	NA	NA
15	3/11/2015 9:53	Comparison of pome fruit orchard inhabiting spider assemblages at different geographical scales	1999	Agricultural and Forest Entomology	Accept	3	University	56	13504	Arachnida, Categorization is by functional group	NA	Family, Genus, Species	No	NA	NA	Terrestrial	Shaun	No	0.073	0.971	Not OA	Journal	1109	1102	1107	NA	NA	NA	NA	Insect Science	Agronomy and Crop Science	Forestry	NA	NA	NA	NA
16	2/18/2015 10:16	First record of a lecithotrophic nauplius in Harpacticoida (Crustacea, Copepoda) collected from the Weddell Sea (Antarctica)	1989	Polar Biology	Reject	NA	NA	NA	NA	NA	NA	NA	NA	NA	single species	NA	Chris Cloutier	NA	0.066	0.834	Not OA	Journal	1100	NA	NA	NA	NA	NA	NA	Agricultural and Biological Sciences(all)	NA	NA	NA	NA	NA	NA
17	3/9/2015 10:37	Notes on status, distribution and diet of Northern Quoll Dasyurus hallucatus in the Mackay-Bowen area, mideastern Queensland	1999	Australian Zoologist	Reject	NA	NA	NA	NA	NA	NA	NA	NA	NA	NA	NA	Chris Cloutier	NA	0.037	0.27	Not OA	Journal	1103	NA	NA	NA	NA	NA	NA	Animal Science and Zoology	NA	NA	NA	NA	NA	NA
18	2/18/2015 10:49	The skeletal muscles of rotifers and their innervation	1989	Hydrobiologia	Reject	NA	NA	NA	NA	NA	NA	NA	NA	NA	non-arthropod + physiology based	NA	Chris Cloutier	NA	0.066	1.428	Not OA	Journal	1104	NA	NA	NA	NA	NA	NA	Aquatic Science	NA	NA	NA	NA	NA	NA
19	2/23/2015 10:57	The benthic and weed-bed faunas of Lake Awasa (Rift Valley, Ethiopia)	1989	Hydrobiologia	Accept	2	University	65	31522	Arachnida, Insecta, Crustacea	Coleoptera, Diptera, Other	Family, Genus, Species, Order	No	NA	NA	Freshwater	Chris Cloutier	Yes	0.066	1.428	Not OA	Journal	1104	NA	NA	NA	NA	NA	NA	Aquatic Science	NA	NA	NA	NA	NA	NA
20	2/23/2015 12:02	Colonization, variability, and the use of substratum-filled trays for biomonitoring benthic communities	1989	Hydrobiologia	Accept	4	University	8	N/A	Insecta	Diptera, Other	Family, Sub-family, Genus, Species	No	NA	NA	Freshwater	Chris Cloutier	No	0.066	1.428	Not OA	Journal	1104	NA	NA	NA	NA	NA	NA	Aquatic Science	NA	NA	NA	NA	NA	NA
21	2/23/2015 13:53	Human neuroblastoma cells acquire regulated secretory properties and different sensitivity to Ca2+ and α-latrotoxin after exposure to differentiating agents	1989	Journal of Cell Biology	Reject	NA	NA	NA	NA	NA	NA	NA	NA	NA	NA	NA	Chris Cloutier	NA	2.63	3.007	Not OA	Journal	1307	NA	NA	NA	NA	NA	NA	Cell Biology	NA	NA	NA	NA	NA	NA
22	2/23/2015 14:18	Formation of reverse rigor chevrons by myosin heads	1989	Nature	Reject	NA	NA	NA	NA	NA	NA	NA	NA	NA	one species	NA	Chris Cloutier	NA	7.767	12.685	Not OA	Journal	1000	NA	NA	NA	NA	NA	NA	General	NA	NA	NA	NA	NA	NA
23	2/27/2015 11:01	3. Impact of culture and environmental changes on epidemiology and control of malaria and babesiosis. The microepidemiology of malaria and its importance to malaria control	1989	Transactions of the Royal Society of Tropical Medicine and Hygiene	Reject	NA	NA	NA	NA	NA	NA	NA	NA	NA	NA	NA	Chris Cloutier	NA	0.192	1.218	Not OA	Journal	2725	2739	2405	NA	NA	NA	NA	Infectious Diseases	Public Health, Environmental and Occupational Health	Parasitology	NA	NA	NA	NA
24	2/20/2015 10:52	Water level and temperature and zooplankton population abundances in Lake Surinumu, Papua New Guinea	1989	International Journal of Biometeorology	Accept	1	University	8	N/A	Insecta, Crustacea	Diptera	Genus, Species	No	NA	NA	Freshwater	Chris Cloutier	Yes	0.102	1.016	Not OA	Journal	2303	2307	1902	NA	NA	NA	NA	Ecology	Health, Toxicology and Mutagenesis	Atmospheric Science	NA	NA	NA	NA
25	2/27/2015 10:58	Epidemiology of visceral leishmaniasis in Colombia	1989	American Journal of Tropical Medicine and Hygiene	Reject	NA	NA	NA	NA	NA	NA	NA	NA	NA	focus on mammals	NA	Chris Cloutier	NA	0.209	1.473	Not OA	Journal	2725	2406	2405	NA	NA	NA	NA	Infectious Diseases	Virology	Parasitology	NA	NA	NA	NA
26	2/27/2015 10:55	Molecular analysis and rescue of a vitelline membrane mutant in Drosophila	1989	Developmental Biology	Reject	NA	NA	NA	NA	NA	NA	NA	NA	NA	NA	NA	Chris Cloutier	NA	0.877	1.397	Not OA	Journal	1307	1309	1312	NA	NA	NA	NA	Cell Biology	Developmental Biology	Molecular Biology	NA	NA	NA	NA
27	3/17/2015 9:26	Sylvatic focus of Chagas' disease in Oaxaca, Mexico	1989	Annals of Tropical Medicine and Parasitology	Reject	NA	NA	NA	NA	NA	NA	NA	NA	NA	one species	NA	Chris Cloutier	NA	0.111	0.709	Not OA	Journal	2725	2405	NA	NA	NA	NA	NA	Infectious Diseases	Parasitology	NA	NA	NA	NA	NA
28	2/23/2015 14:10	Microbial organisms carried by brown-banded cockroaches in relation to their spatial distribution in a hospital	1989	Epidemiology and Infection	Reject	NA	NA	NA	NA	NA	NA	NA	NA	NA	one species	NA	Chris Cloutier	NA	0.228	1.167	Not OA	Journal	2725	2713	NA	NA	NA	NA	NA	Infectious Diseases	Epidemiology	NA	NA	NA	NA	NA
29	2/24/2015 19:08	2. New methods in epidemiology and diagnosis of malaria and babesiosis. Immunotechniques for epidemiology of malaria: appropriate tools for integration of primary health care with malaria research and control	1989	Transactions of the Royal Society of Tropical Medicine and Hygiene	Reject	NA	NA	NA	NA	NA	NA	NA	NA	NA	one species...not named	NA	Chris Cloutier	NA	0.192	1.218	Not OA	Journal	2725	2739	2405	NA	NA	NA	NA	Infectious Diseases	Public Health, Environmental and Occupational Health	Parasitology	NA	NA	NA	NA
30	2/20/2015 14:11	Establishing and maintaining laboratory-based microcosms of riffle insect communities: their potential for multispecies toxicity tests	1989	Hydrobiologia	Accept	2	University	56	7938	Insecta, Crustacea	Coleoptera, Diptera, Other	Family, Genus, Species	No	NA	NA	Freshwater	Chris Cloutier	No	0.066	1.428	Not OA	Journal	1104	NA	NA	NA	NA	NA	NA	Aquatic Science	NA	NA	NA	NA	NA	NA
31	2/24/2015 14:50	Ocular onchocerciasis and intensity of infection in the community. II. West African rainforest foci of the vector Simulium yahense	1989	Pathogens and Global Health	Reject	NA	NA	NA	NA	NA	NA	NA	NA	NA	one species	NA	Chris Cloutier	NA	NA	NA	NA	NA	NA	NA	NA	NA	NA	NA	NA	NA	NA	NA	NA	NA	NA	NA
32	2/19/2015 15:28	Assembly and release of HIV-1 precursor Pr55gag virus-like particles from recombinant baculovirus-infected insect cells	1989	Cell	Reject	NA	NA	NA	NA	NA	NA	NA	NA	NA	NA	NA	Chris Cloutier	NA	9.428	9.996	Not OA	Journal	1300	NA	NA	NA	NA	NA	NA	Biochemistry, Genetics and Molecular Biology(all)	NA	NA	NA	NA	NA	NA
33	2/27/2015 10:53	Knowledge, attitudes and practices concerning AIDS in Ugandans	1989	AIDS	Reject	NA	NA	NA	NA	NA	NA	NA	NA	NA	NA	NA	Chris Cloutier	NA	0.709	2.658	Not OA	Journal	2700	NA	NA	NA	NA	NA	NA	Medicine(all)	NA	NA	NA	NA	NA	NA
34	3/17/2015 9:24	A community trial of ivermectin in the onchocerciasis focus of Asubende, Ghana. I. Effect on the microfilarial reservoir and the transmission of Onchocerca volvulus	1989	Tropical Medicine and Parasitology	Reject	NA	NA	NA	NA	NA	NA	NA	NA	NA	NA	NA	Chris Cloutier	NA	NA	NA	Not OA	Journal	2725	2405	NA	NA	NA	NA	NA	Infectious Diseases	Parasitology	NA	NA	NA	NA	NA
35	2/24/2015 14:54	Selective recognition between embryonic afferent neurons of grasshopper appendages in vitro	1989	Developmental Biology	Reject	NA	NA	NA	NA	NA	NA	NA	NA	NA	one species/lab reared	NA	Chris Cloutier	NA	0.877	1.397	Not OA	Journal	1307	1309	1312	NA	NA	NA	NA	Cell Biology	Developmental Biology	Molecular Biology	NA	NA	NA	NA
36	2/24/2015 19:26	The GAG precursor of simian immunodeficiency virus assembles into virus-like particles	1989	EMBO Journal	Reject	NA	NA	NA	NA	NA	NA	NA	NA	NA	NA	NA	Chris Cloutier	NA	2.265	2.874	Not OA	Journal	2800	1300	1312	2400	NA	NA	NA	Neuroscience(all)	Biochemistry, Genetics and Molecular Biology(all)	Molecular Biology	Immunology and Microbiology(all)	NA	NA	NA
37	3/9/2015 13:06	Gulf of Mexico hydrocarbon seep communities: Part III. aromatic hydrocarbon concentrations in organisms, sediments and water	1989	Marine Environmental Research	Accept	3	University	4	N/A	Crustacea	NA	Family, Genus, Species	No	NA	NA	Marine	Chris Cloutier	Yes	0.078	0.964	Not OA	Journal	1910	2310	1104	NA	NA	NA	NA	Oceanography	Pollution	Aquatic Science	NA	NA	NA	NA
38	2/23/2015 14:28	Impacts of exploratory drilling for oil and gas on the benthic environment of Georges Bank	1989	Marine Environmental Research	Accept	4	Non-profit	N/A	N/A	Crustacea	NA	Genus, Species	Yes	Digital	photo vouchers	Marine	Chris Cloutier	Yes	0.078	0.964	Not OA	Journal	1910	2310	1104	NA	NA	NA	NA	Oceanography	Pollution	Aquatic Science	NA	NA	NA	NA
39	2/27/2015 18:55	Community parameters and multivariate analysis as a means of assessing the effects of tannery effluents on macrobenthos	1989	Marine Pollution Bulletin	Accept	2	Government	65	N/A	Crustacea	NA	Species	No	NA	NA	Marine	Chris Cloutier	Yes	0.098	1.549	Not OA	Journal	1910	2310	1104	NA	NA	NA	NA	Oceanography	Pollution	Aquatic Science	NA	NA	NA	NA
40	2/23/2015 13:50	The timing and frequency of mating in insects	1989	Animal Behaviour	Reject	NA	NA	NA	NA	NA	NA	NA	NA	NA	review	NA	Chris Cloutier	NA	0.17	1.822	Not OA	Journal	1105	1103	NA	NA	NA	NA	NA	Ecology, Evolution, Behavior and Systematics	Animal Science and Zoology	NA	NA	NA	NA	NA
41	2/23/2015 13:45	Bombyx mori nuclear polyhedrosis virus-based vectors for expressing passenger genes in silkmoth cells under viral or cellular promoter control	1989	Gene	Reject	NA	NA	NA	NA	NA	NA	NA	NA	NA	single species	NA	Chris Cloutier	NA	0.238	0.907	Not OA	Journal	1311	NA	NA	NA	NA	NA	NA	Genetics	NA	NA	NA	NA	NA	NA
42	3/9/2015 13:25	A family of putative potassium channel genes in Drosophila	1989	Science	Reject	NA	NA	NA	NA	NA	NA	NA	NA	NA	one species	NA	Chris Cloutier	NA	5.425	10.564	Not OA	Journal	1000	NA	NA	NA	NA	NA	NA	General	NA	NA	NA	NA	NA	NA
43	2/24/2015 15:00	Ubiquitous expression of sevenless: Position-dependent specification of cell fate	1989	Science	Reject	NA	NA	NA	NA	NA	NA	NA	NA	NA	D.melanogaster one spp.	NA	Chris Cloutier	NA	5.425	10.564	Not OA	Journal	1000	NA	NA	NA	NA	NA	NA	General	NA	NA	NA	NA	NA	NA
44	2/23/2015 13:47	Development of the enteric nervous system in the moth. I. Diversity of cell types and the embryonic expression of FMRFamide-related neuropeptides	1989	Developmental Biology	Reject	NA	NA	NA	NA	NA	NA	NA	NA	NA	one species	NA	Chris Cloutier	NA	0.877	1.397	Not OA	Journal	1307	1309	1312	NA	NA	NA	NA	Cell Biology	Developmental Biology	Molecular Biology	NA	NA	NA	NA
45	2/24/2015 14:57	Three-dimensional reconstruction of the Z disk of sectioned bee flight muscle	1989	Journal of Cell Biology	Reject	NA	NA	NA	NA	NA	NA	NA	NA	NA	muscles....one spp.	NA	Chris Cloutier	NA	2.63	3.007	Not OA	Journal	1307	NA	NA	NA	NA	NA	NA	Cell Biology	NA	NA	NA	NA	NA	NA
46	2/27/2015 10:56	Sex-, tissue-, and stage-specific expression of a vitelline membrane protein gene from region 32 of the second chromosome of Drosophila melanogaster	1989	The Journal of Genetics and Development	Reject	NA	NA	NA	NA	NA	NA	NA	NA	NA	NA	NA	Chris Cloutier	NA	NA	NA	NA	NA	NA	NA	NA	NA	NA	NA	NA	NA	NA	NA	NA	NA	NA	NA
47	2/24/2015 14:46	The influence of water quality on macroinvertebrate community responses to copper in outdoor experimental streams	1989	Aquatic Toxicology	Accept	NA	NA	7	N/A	Insecta	Diptera, Other	Family, Genus, Species	No	NA	NA	Freshwater	Chris Cloutier	No	0.149	1.824	Not OA	Journal	1104	2307	NA	NA	NA	NA	NA	Aquatic Science	Health, Toxicology and Mutagenesis	NA	NA	NA	NA	NA
48	3/9/2015 13:22	Microtubule polarities indicate that nucleation and capture of microtubules occurs at cell surfaces in Drosophila	1989	Journal of Cell Biology	Reject	NA	NA	NA	NA	NA	NA	NA	NA	NA	NA	NA	Chris Cloutier	NA	2.63	3.007	Not OA	Journal	1307	NA	NA	NA	NA	NA	NA	Cell Biology	NA	NA	NA	NA	NA	NA
49	3/9/2015 13:07	A multifaceted approach to neural development	1989	Trends in Neurosciences	Reject	NA	NA	NA	NA	NA	NA	NA	NA	NA	NA	NA	Chris Cloutier	NA	1.773	4.393	Not OA	Journal	2800	NA	NA	NA	NA	NA	NA	Neuroscience(all)	NA	NA	NA	NA	NA	NA
50	2/24/2015 19:02	Arthropod inhabitants of a tropical cave 'Island' environment provisioned by bats	1989	Biological Conservation	Accept	1	Government	18	132615	Arachnida, Insecta	Coleoptera, Diptera, Lepidoptera, Hymenoptera, Other	Family, Genus, Species	No	NA	a little odd...mostly observations...estimates of numbers	Terrestrial	Chris Cloutier	No	0.152	2.465	Not OA	Journal	1105	2309	NA	NA	NA	NA	NA	Ecology, Evolution, Behavior and Systematics	Nature and Landscape Conservation	NA	NA	NA	NA	NA
51	2/24/2015 19:28	Two sodium-channel genes in Drosophila: Implications for channel diversity	1989	Proceedings of the National Academy of Sciences of the United States of America	Reject	NA	NA	NA	NA	NA	NA	NA	NA	NA	one species	NA	Chris Cloutier	NA	1.754	3.841	Not OA	Journal	1000	NA	NA	NA	NA	NA	NA	General	NA	NA	NA	NA	NA	NA
52	2/23/2015 13:02	Identification and sequence analysis of a gene encoding gp67, an abundant envelope glycoprotein of the baculovirus Autographa californica nuclear polyhedrosis virus.	1989	Journal of Virology	Reject	NA	NA	NA	NA	NA	NA	NA	NA	NA	NA	NA	Chris Cloutier	NA	0.745	2.032	Not OA	Journal	2403	2406	NA	NA	NA	NA	NA	Immunology	Virology	NA	NA	NA	NA	NA
53	2/28/2015 11:18	Effect of cytochalasin D on cell morphology and AcMNPV replication in a Spodoptera frugiperda cell line	1989	Journal of Invertebrate Pathology	Reject	NA	NA	NA	NA	NA	NA	NA	NA	NA	NA	NA	Chris Cloutier	NA	0.085	1.208	Not OA	Journal	1105	NA	NA	NA	NA	NA	NA	Ecology, Evolution, Behavior and Systematics	NA	NA	NA	NA	NA	NA
54	2/23/2015 14:01	Structural and functional diversity of copper-metallothioneins from the American lobster Homarus americanus	1989	Journal of Inorganic Biochemistry	Reject	NA	NA	NA	NA	NA	NA	NA	NA	NA	one species	NA	Chris Cloutier	NA	0.204	1.473	Not OA	Journal	1303	1604	NA	NA	NA	NA	NA	Biochemistry	Inorganic Chemistry	NA	NA	NA	NA	NA
55	2/20/2015 13:12	Bio-environmental control of malaria in a tribal area of Mandla district, Madhya Pradesh, India.	1989	Journal of Vector Borne Diseases	Reject	NA	NA	NA	NA	NA	NA	NA	NA	NA	NOT FOUND	NA	Chris Cloutier	NA	0.112	0.937	DOAJ	Journal	2725	2405	NA	NA	NA	NA	NA	Infectious Diseases	Parasitology	NA	NA	NA	NA	NA
56	2/19/2015 15:44	Permethrin-impregnated bednets reduce nuisance arthropods in Gambian houses.	1989	Medical and Veterinary Entomology	Accept	4	Government	3	1844	Arachnida, Insecta	Hymenoptera, Other	Family, Genus, Species, Order	No	NA	#of specimens is the total number given for some, not all, arthropod groups collected. The three groups they investigated were never totaled in the results section. NOT CLEAR	Terrestrial	Chris Cloutier	No	0.109	1.317	Not OA	Journal	1109	1105	3400	2405	NA	NA	NA	Insect Science	Ecology, Evolution, Behavior and Systematics	veterinary(all)	Parasitology	NA	NA	NA
57	3/17/2015 12:44	Community based bioenvironmental control of malaria in Kheda District, Gujarat, India.	1989	Journal of the American Mosquito Control Association	Reject	NA	NA	NA	NA	NA	NA	NA	NA	NA	NA	NA	Chris Cloutier	NA	0.063	0.996	Not OA	Journal	1109	1105	2739	NA	NA	NA	NA	Insect Science	Ecology, Evolution, Behavior and Systematics	Public Health, Environmental and Occupational Health	NA	NA	NA	NA
58	2/18/2015 10:24	Centromeric dots in crane-fly spermatocytes: Meiotic maturation and malorientation	1989	Chromosoma	Reject	NA	NA	NA	NA	NA	NA	NA	NA	NA	single species	NA	Chris Cloutier	NA	0.842	1.234	Not OA	Journal	1311	2716	NA	NA	NA	NA	NA	Genetics	Genetics(clinical)	NA	NA	NA	NA	NA
59	2/18/2015 10:55	Overexpression and assembly of the herpes simplex virus type 1 helicase-primase in insect cells	1989	Journal of Biological Chemistry	Reject	NA	NA	NA	NA	NA	NA	NA	NA	NA	NA	NA	Chris Cloutier	NA	0.793	2.011	Not OA	Journal	1303	1307	1312	NA	NA	NA	NA	Biochemistry	Cell Biology	Molecular Biology	NA	NA	NA	NA
60	2/19/2015 14:32	Neuronal development in the Drosophila compound eye: rap gene function is required in photoreceptor cell R8 for ommatidial pattern formation	1989	Genes and Development	Reject	NA	NA	NA	NA	NA	NA	NA	NA	NA	likely single species (they mention Drosophila only..)	NA	Chris Cloutier	NA	3.63	3.838	Not OA	Journal	2700	NA	NA	NA	NA	NA	NA	Medicine(all)	NA	NA	NA	NA	NA	NA
61	2/19/2015 9:40	The octamer-binding proteins form multi-protein-DNA complexes with the HSV αTIF regulatory protein	1989	EMBO Journal	Reject	NA	NA	NA	NA	NA	NA	NA	NA	NA	NA	NA	Chris Cloutier	NA	2.265	2.874	Not OA	Journal	2800	1300	1312	2400	NA	NA	NA	Neuroscience(all)	Biochemistry, Genetics and Molecular Biology(all)	Molecular Biology	Immunology and Microbiology(all)	NA	NA	NA
62	2/18/2015 9:46	Nuclear envelope assembly around sperm chromatin in cell-free preparations from Drosophila embryos	1989	FEBS Letters	Reject	NA	NA	NA	NA	NA	NA	NA	NA	NA	1 species/lab raised	NA	Chris Cloutier	NA	0.484	0.998	Not OA	Journal	1303	1315	1307	1311	1312	1304	NA	Biochemistry	Structural Biology	Cell Biology	Genetics	Molecular Biology	Biophysics	NA
63	2/18/2015 15:26	Fate and toxicity of temephos applied to an intertidal mangrove community.	1989	Journal of the American Mosquito Control Association	Accept	7	Other	3	184	Crustacea	NA	Genus, Species	No	NA	marine laboratory and aquarium	Marine	Chris Cloutier	Yes	0.063	0.996	Not OA	Journal	1109	1105	2739	NA	NA	NA	NA	Insect Science	Ecology, Evolution, Behavior and Systematics	Public Health, Environmental and Occupational Health	NA	NA	NA	NA
64	2/20/2015 11:01	Diversity of cellular molecules in human cells detected by monoclonal antibodies reactive with c-myc proteins produced in Escherichia coli	1989	Cancer Science	Reject	NA	NA	NA	NA	NA	NA	NA	NA	NA	NA	NA	Chris Cloutier	NA	0.442	1.21	Not OA	Journal	1306	2730	NA	NA	NA	NA	NA	Cancer Research	Oncology	NA	NA	NA	NA	NA
65	2/19/2015 14:19	Phylogenetic diversity of cellular organization in the cardia of muscoid flies (Diptera: Schizophora)	1989	Journal of Morphology	Accept	1	University	30	126	Insecta	Diptera	Family, Genus	Yes	Whole/part of specimen	NA	Terrestrial	Chris Cloutier	No	0.094	0.984	Not OA	Journal	1309	1103	NA	NA	NA	NA	NA	Developmental Biology	Animal Science and Zoology	NA	NA	NA	NA	NA
66	2/24/2015 18:45	Relative sensitivity of Cerodaphnia dubia laboratory tests and pond communities of zooplankton and benthos to chronic copper stress	1989	Aquatic Toxicology	Accept	2	University	not specified	N/A	Insecta, Crustacea	Diptera	Family, Genus, Species	No	NA	NA	Freshwater	Chris Cloutier	Yes	0.149	1.824	Not OA	Journal	1104	2307	NA	NA	NA	NA	NA	Aquatic Science	Health, Toxicology and Mutagenesis	NA	NA	NA	NA	NA
67	3/9/2015 13:10	In search of traditional farm wisdom for a more sustainable agriculture: A study of Amish farming and society	1989	Agriculture, Ecosystems and Environment	Reject	NA	NA	NA	NA	NA	NA	NA	NA	NA	NA	NA	Chris Cloutier	NA	0.101	2.187	Not OA	Journal	2303	1103	1102	NA	NA	NA	NA	Ecology	Animal Science and Zoology	Agronomy and Crop Science	NA	NA	NA	NA
68	2/28/2015 11:20	Actin and spectrin-like (Mr = 260-240 000) proteins in gregarines	1989	Biology of the Cell	Reject	NA	NA	NA	NA	NA	NA	NA	NA	NA	NA	NA	Chris Cloutier	NA	0.632	1.239	Not OA	Journal	2700	NA	NA	NA	NA	NA	NA	Medicine(all)	NA	NA	NA	NA	NA	NA
69	2/18/2015 10:20	Connective tissue microfibrils	1989	Journal of Biological Chemistry	Reject	NA	NA	NA	NA	NA	NA	NA	NA	NA	no arthropods	NA	Chris Cloutier	NA	0.793	2.011	Not OA	Journal	1303	1307	1312	NA	NA	NA	NA	Biochemistry	Cell Biology	Molecular Biology	NA	NA	NA	NA
70	2/23/2015 14:06	Pyrethroid-impregnated bed nets in the malaria control strategy at community level	1989	Acta Tropica	Reject	NA	NA	NA	NA	NA	NA	NA	NA	NA	NA	NA	Chris Cloutier	NA	0.168	1.148	Not OA	Journal	2725	2405	NA	NA	NA	NA	NA	Infectious Diseases	Parasitology	NA	NA	NA	NA	NA
71	3/18/2015 9:39	Prey selection by Acrocephalus paludicola during the breeding season [Brutzeitliche Beutewahl beim Seggenrohrsänger Acrocephalus paludicola]	1989	Journal of Ornithology	Reject	NA	NA	NA	NA	NA	NA	NA	NA	NA	in German? cannot find english translation	NA	Chris Cloutier	NA	NA	NA	NA	NA	NA	NA	NA	NA	NA	NA	NA	NA	NA	NA	NA	NA	NA	NA
72	2/23/2015 13:58	Effects of intercrop competition and differential herbivore numbers on cassava growth and yields	1989	Agriculture, Ecosystems and Environment	Reject	NA	NA	NA	NA	NA	NA	NA	NA	NA	insufficient taxa/data on arthropods	NA	Chris Cloutier	NA	0.101	2.187	Not OA	Journal	2303	1103	1102	NA	NA	NA	NA	Ecology	Animal Science and Zoology	Agronomy and Crop Science	NA	NA	NA	NA
73	2/18/2015 10:08	Short-distance dispersal in a fouling community amphipod crustacean, Jassa marmorata Holmes	1989	Journal of Experimental Marine Biology and Ecology	Reject	NA	NA	NA	NA	NA	NA	NA	NA	NA	Based on the movements and behaviour of a single species	NA	Chris Cloutier	NA	0.096	1.323	Not OA	Journal	1105	1104	NA	NA	NA	NA	NA	Ecology, Evolution, Behavior and Systematics	Aquatic Science	NA	NA	NA	NA	NA
74	3/9/2015 13:20	The effects of a headland eddy on surface macro-zooplankton assemblages North of Otago Peninsula, New Zealand	1989	Estuarine, Coastal and Shelf Science	Accept	1	University	49	NA	Crustacea	NA	Genus, Species	No	NA	NA	Marine	Chris Cloutier	Yes	0.087	1.584	Not OA	Journal	1910	1104	NA	NA	NA	NA	NA	Oceanography	Aquatic Science	NA	NA	NA	NA	NA
75	3/9/2015 12:57	Vertical profiles of pelagic communities in the vicinity of the Azores Front and their implications to deep ocean ecology	1989	Progress in Oceanography	Reject	NA	NA	NA	NA	NA	NA	NA	NA	NA	NA	NA	Chris Cloutier	NA	0.151	2.265	Not OA	Journal	1104	1907	NA	NA	NA	NA	NA	Aquatic Science	Geology	NA	NA	NA	NA	NA
76	2/20/2015 12:05	Life cycle, dynamics and productivity of Crustacea-Amphipoda from the western English Channel. 5. Ampelisca sarsi Chevreux	1989	Journal of Experimental Marine Biology and Ecology	Reject	NA	NA	NA	NA	NA	NA	NA	NA	NA	one species	NA	Chris Cloutier	NA	0.096	1.323	Not OA	Journal	1105	1104	NA	NA	NA	NA	NA	Ecology, Evolution, Behavior and Systematics	Aquatic Science	NA	NA	NA	NA	NA
77	2/24/2015 19:24	Insect conservation and the disturbance landscape	1989	Agriculture, Ecosystems and Environment	Reject	NA	NA	NA	NA	NA	NA	NA	NA	NA	lit review	NA	Chris Cloutier	NA	0.101	2.187	Not OA	Journal	2303	1103	1102	NA	NA	NA	NA	Ecology	Animal Science and Zoology	Agronomy and Crop Science	NA	NA	NA	NA
78	2/19/2015 15:27	Ontogenetic diet shifts and resource partitioning among piscivorous fishes in the Venezuelan ilanos	1989	Environmental Biology of Fishes	Accept	1	University	11	N/A	Insecta, Crustacea	Coleoptera, Diptera, Other	Family, Order	No	NA	this study analysed fish gut content. The fish themselves were kept as vouchers, but the gut contents (arthropods) were not	Freshwater	Chris Cloutier	Yes	0.05	0.652	Not OA	Journal	1105	1104	NA	NA	NA	NA	NA	Ecology, Evolution, Behavior and Systematics	Aquatic Science	NA	NA	NA	NA	NA
79	2/19/2015 9:46	The early radiation and relationships of the major arthropod groups	1989	Science	Reject	NA	NA	NA	NA	NA	NA	NA	NA	NA	museum review	NA	Chris Cloutier	NA	5.425	10.564	Not OA	Journal	1000	NA	NA	NA	NA	NA	NA	General	NA	NA	NA	NA	NA	NA
80	2/20/2015 12:19	Fishes and decapod crustaceans of Cape Cod eelgrass meadows: Species composition, seasonal abundance patterns and comparison with unvegetated substrates	1989	Estuaries and Coasts	Accept	4	University	9	6479	Crustacea	NA	Species	No	NA	NA	Marine	Chris Cloutier	Yes	0.086	1.017	Not OA	Journal	2303	1105	1104	NA	NA	NA	NA	Ecology	Ecology, Evolution, Behavior and Systematics	Aquatic Science	NA	NA	NA	NA
81	2/20/2015 10:40	The effects of mancozeb and lindane on the soil microfauna of a spruce forest: A field study using a completely randomized block design	1989	Biology and Fertility of Soils	Reject	NA	NA	NA	NA	NA	NA	NA	NA	NA	non-arthropods	NA	Chris Cloutier	NA	0.084	1.521	Not OA	Journal	1111	2404	1102	NA	NA	NA	NA	Soil Science	Microbiology	Agronomy and Crop Science	NA	NA	NA	NA
82	2/24/2015 19:18	The ground beetle and spider fauna of managed and unimproved upland pasture	1989	Agriculture, Ecosystems and Environment	Accept	2	University	65	NA	Arachnida, Insecta	Coleoptera	Species	No	NA	minimum 65 spp. total not specified	Terrestrial	Chris Cloutier	No	0.101	2.187	Not OA	Journal	2303	1103	1102	NA	NA	NA	NA	Ecology	Animal Science and Zoology	Agronomy and Crop Science	NA	NA	NA	NA
83	2/19/2015 14:34	Genetics of inbred Drosophila melanogaster. XXII. Cytoplasmic influence on recombination	1989	Hereditas	Reject	NA	NA	NA	NA	NA	NA	NA	NA	NA	NA	NA	Chris Cloutier	NA	0.058	0.712	DOAJ	Journal	1311	NA	NA	NA	NA	NA	NA	Genetics	NA	NA	NA	NA	NA	NA
84	2/19/2015 14:12	Multivalent formation and pairing behavior of germ line limited chromosomes in male meiosis of Acricotopus lucidus (Diptera, Chironomidae)	1989	Genome / National Research Council Canada = Genome / Conseil national de recherches Canada	Reject	NA	NA	NA	NA	NA	NA	NA	NA	NA	single species	NA	Chris Cloutier	NA	0.134	0.939	Not OA	Journal	1311	1312	1305	NA	NA	NA	NA	Genetics	Molecular Biology	Biotechnology	NA	NA	NA	NA
85	2/20/2015 12:08	Identification of a developmentally regulated gene for a 140-kDa secretory protein in salivary glands of Chironomus tentans larvae.	1989	Journal of Biological Chemistry	Reject	NA	NA	NA	NA	NA	NA	NA	NA	NA	NA	NA	Chris Cloutier	NA	0.793	2.011	Not OA	Journal	1303	1307	1312	NA	NA	NA	NA	Biochemistry	Cell Biology	Molecular Biology	NA	NA	NA	NA
86	2/18/2015 10:10	Identical linkage and cooperativity of oxygen and carbon monoxide binding to Octopus dofleini hemocyanin	1989	Biochemistry	Reject	NA	NA	NA	NA	NA	NA	NA	NA	NA	single species	NA	Chris Cloutier	NA	0.498	1.247	Not OA	Journal	1303	NA	NA	NA	NA	NA	NA	Biochemistry	NA	NA	NA	NA	NA	NA
87	3/4/2015 10:01	Assembled baculovirus-expressed human papillomavirus type 11 L1 capsid protein virus-like particles are recognized by neutralizing monoclonal antibodies and induce high titres of neutralizing antibodies	1994	Journal of General Virology	Reject	NA	NA	NA	NA	NA	NA	NA	NA	NA	NA	NA	Chris Cloutier	NA	0.36	1.402	Not OA	Journal	2406	NA	NA	NA	NA	NA	NA	Virology	NA	NA	NA	NA	NA	NA
88	3/4/2015 15:34	Calcium channels in excitable cells: Divergent genotypic and phenotypic expression of α1-subunits	1994	American Journal of Physiology - Cell Physiology	Reject	NA	NA	NA	NA	NA	NA	NA	NA	NA	NA	NA	Chris Cloutier	NA	0.447	1.413	Not OA	Journal	1307	1314	NA	NA	NA	NA	NA	Cell Biology	Physiology	NA	NA	NA	NA	NA
89	3/4/2015 10:20	The villin-like protein encoded by the Drosophila quail gene is required for actin bundle assembly during oogenesis	1994	Cell	Reject	NA	NA	NA	NA	NA	NA	NA	NA	NA	NA	NA	Chris Cloutier	NA	9.428	9.996	Not OA	Journal	1300	NA	NA	NA	NA	NA	NA	Biochemistry, Genetics and Molecular Biology(all)	NA	NA	NA	NA	NA	NA
90	3/6/2015 12:01	Chaotic dynamics can generate Taylors power law	1994	Proceedings of the Royal Society B: Biological Sciences	Reject	NA	NA	NA	NA	NA	NA	NA	NA	NA	model testing	NA	Chris Cloutier	NA	0.4	2.325	Not OA	Journal	1100	1300	2300	2400	2700	NA	NA	Agricultural and Biological Sciences(all)	Biochemistry, Genetics and Molecular Biology(all)	Environmental Science(all)	Immunology and Microbiology(all)	Medicine(all)	NA	NA
91	3/4/2015 14:59	Specialization of retinal function in the compound eyes of mantis shrimps	1994	Vision Research	Accept	4	University	13	N/A	Crustacea	NA	Family	No	NA	NA	Marine	Chris Cloutier	No	0.205	1.446	Not OA	Journal	2731	2809	NA	NA	NA	NA	NA	Ophthalmology	Sensory Systems	NA	NA	NA	NA	NA
92	3/6/2015 10:25	SWAP pre-mRNA splicing regulators are a novel, ancient protein family sharing a highly conserved sequence motif with the prp21 family of constitutive splicing proteins	1994	Nucleic Acids Research	Reject	NA	NA	NA	NA	NA	NA	NA	NA	NA	one species -Drosophila	NA	Chris Cloutier	NA	1.542	2.7	DOAJ	Journal	1311	NA	NA	NA	NA	NA	NA	Genetics	NA	NA	NA	NA	NA	NA
93	3/4/2015 11:07	The evolution of polymorphism in colonial invertebrates and social insects	1994	Quarterly Review of Biology	Reject	NA	NA	NA	NA	NA	NA	NA	NA	NA	review paper	NA	Chris Cloutier	NA	0.696	2.4	Not OA	Journal	1100	NA	NA	NA	NA	NA	NA	Agricultural and Biological Sciences(all)	NA	NA	NA	NA	NA	NA
94	3/4/2015 11:48	The refined three-dimensional structure of an insect virus at 2.8 Å resolution	1994	Journal of Molecular Biology	Reject	NA	NA	NA	NA	NA	NA	NA	NA	NA	NA	NA	Chris Cloutier	NA	0.728	1.617	Not OA	Journal	1312	NA	NA	NA	NA	NA	NA	Molecular Biology	NA	NA	NA	NA	NA	NA
95	3/6/2015 12:17	Chagas disease in north-west Argentina: risk of domestic reinfestation by Triatoma infestans after a single community-wide application of deltamethrin	1994	Transactions of the Royal Society of Tropical Medicine and Hygiene	Reject	NA	NA	NA	NA	NA	NA	NA	NA	NA	one species	NA	Chris Cloutier	NA	0.192	1.218	Not OA	Journal	2725	2739	2405	NA	NA	NA	NA	Infectious Diseases	Public Health, Environmental and Occupational Health	Parasitology	NA	NA	NA	NA
96	3/4/2015 10:22	Role of MAPs and motors in the bundling and shimmering of native microtubules from insect ovarioles	1994	Cytoskeleton	Reject	NA	NA	NA	NA	NA	NA	NA	NA	NA	two species	NA	Chris Cloutier	NA	0.647	0.455	Not OA	Journal	1315	1307	NA	NA	NA	NA	NA	Structural Biology	Cell Biology	NA	NA	NA	NA	NA
97	3/4/2015 10:04	Biosynthesis and processing of the Autographa californica nuclear polyhedrosis virus gp64 protein	1994	Virology	Reject	NA	NA	NA	NA	NA	NA	NA	NA	NA	NA	NA	Chris Cloutier	NA	0.355	1.188	Not OA	Journal	2406	NA	NA	NA	NA	NA	NA	Virology	NA	NA	NA	NA	NA	NA
98	3/4/2015 14:13	Molecular evolution of the metallothionein gene Mtn in the melanogaster species group: Results from Drosophila ananassae	1994	Genetics	Reject	NA	NA	NA	NA	NA	NA	NA	NA	NA	lab reared	NA	Chris Cloutier	NA	0.688	1.492	Not OA	Journal	1311	NA	NA	NA	NA	NA	NA	Genetics	NA	NA	NA	NA	NA	NA
99	3/6/2015 9:44	The cuticular localization of integument peptides from particular routing categories	1994	Tissue and Cell	Reject	NA	NA	NA	NA	NA	NA	NA	NA	NA	one species	NA	Chris Cloutier	NA	0.076	0.71	Not OA	Journal	1307	1309	NA	NA	NA	NA	NA	Cell Biology	Developmental Biology	NA	NA	NA	NA	NA
100	3/6/2015 11:21	Effects of an herbicide and insecticide mixture in aquatic mesocosms	1994	Archives of Environmental Contamination and Toxicology	Reject	NA	NA	NA	NA	NA	NA	NA	NA	NA	only 2 taxa mentioned	NA	Chris Cloutier	NA	0.083	0.935	Not OA	Journal	2310	2307	3005	NA	NA	NA	NA	Pollution	Health, Toxicology and Mutagenesis	Toxicology	NA	NA	NA	NA
101	3/6/2015 12:02	Oligomerization of recombinant penton base of adenovirus type 2 and its assembly with fiber in baculovirus-infected cells	1994	Virology	Reject	NA	NA	NA	NA	NA	NA	NA	NA	NA	NA	NA	Chris Cloutier	NA	0.355	1.188	Not OA	Journal	2406	NA	NA	NA	NA	NA	NA	Virology	NA	NA	NA	NA	NA	NA
102	3/4/2015 15:41	Precise assessment of the number of patrilines and of genetic relatedness in honeybee colonies	1994	Proceedings of the Royal Society B: Biological Sciences	Reject	NA	NA	NA	NA	NA	NA	NA	NA	NA	one species	NA	Chris Cloutier	NA	0.4	2.325	Not OA	Journal	1100	1300	2300	2400	2700	NA	NA	Agricultural and Biological Sciences(all)	Biochemistry, Genetics and Molecular Biology(all)	Environmental Science(all)	Immunology and Microbiology(all)	Medicine(all)	NA	NA
103	3/6/2015 11:29	Size-related mating and mate guarding in the orb-web spider Nephila clavata (Araneae, Araneidae)	1994	Journal of Insect Behavior	Reject	NA	NA	NA	NA	NA	NA	NA	NA	NA	one species	NA	Chris Cloutier	NA	0.054	0.697	Not OA	Journal	1109	1105	NA	NA	NA	NA	NA	Insect Science	Ecology, Evolution, Behavior and Systematics	NA	NA	NA	NA	NA
104	3/4/2015 13:36	The retinas of mantis shrimps from low-light environments (Crustacea; Stomatopoda; Gonodactylidae)	1994	Journal of Comparative Physiology A: Neuroethology, Sensory, Neural, and Behavioral Physiology	Reject	NA	NA	NA	NA	NA	NA	NA	NA	NA	3 spp, but only 2 were wild caught	NA	Chris Cloutier	NA	0.183	1.012	Not OA	Journal	1105	2802	1103	1314	NA	NA	NA	Ecology, Evolution, Behavior and Systematics	Behavioral Neuroscience	Animal Science and Zoology	Physiology	NA	NA	NA
105	3/4/2015 10:57	Mutually exclusive exon use and reactive center diversity in insect serpins	1994	Journal of Biological Chemistry	Reject	NA	NA	NA	NA	NA	NA	NA	NA	NA	one species/genetics	NA	Chris Cloutier	NA	0.793	2.011	Not OA	Journal	1303	1307	1312	NA	NA	NA	NA	Biochemistry	Cell Biology	Molecular Biology	NA	NA	NA	NA
106	3/4/2015 11:24	Cell-free apoptosis in Xenopus egg extracts: Inhibition by Bcl-2 and requirement for an organelle fraction enriched in mitochondria	1994	Cell	Reject	NA	NA	NA	NA	NA	NA	NA	NA	NA	NA	NA	Chris Cloutier	NA	9.428	9.996	Not OA	Journal	1300	NA	NA	NA	NA	NA	NA	Biochemistry, Genetics and Molecular Biology(all)	NA	NA	NA	NA	NA	NA
107	3/4/2015 15:20	The leg of Drosophila as a model system for the analysis of neuronal diversity	1994	Journal of Physiology Paris	Reject	NA	NA	NA	NA	NA	NA	NA	NA	NA	one species	NA	Chris Cloutier	NA	0.184	0.958	Not OA	Journal	2800	2737	NA	NA	NA	NA	NA	Neuroscience(all)	Physiology (medical)	NA	NA	NA	NA	NA
108	3/6/2015 12:08	Palmitoylation of G protein-coupled receptor kinase, GRK6: Lipid modification diversity in the GRK family	1994	Journal of Biological Chemistry	Reject	NA	NA	NA	NA	NA	NA	NA	NA	NA	NA	NA	Chris Cloutier	NA	0.793	2.011	Not OA	Journal	1303	1307	1312	NA	NA	NA	NA	Biochemistry	Cell Biology	Molecular Biology	NA	NA	NA	NA
109	3/4/2015 12:44	Phenotypic characterization of insertion mutants of the human immunodeficiency virus type 1 Gag precursor expressed in recombinant baculovirus-infected cells	1994	Journal of Virology	Reject	NA	NA	NA	NA	NA	NA	NA	NA	NA	NA	NA	Chris Cloutier	NA	0.745	2.032	Not OA	Journal	2403	2406	NA	NA	NA	NA	NA	Immunology	Virology	NA	NA	NA	NA	NA
110	3/17/2015 10:57	Diversity of scale insects (Homoptera: Coccoidea) in the Great Smoky Mountains National Park	1994	Annals of the Entomological Society of America	Accept	3	Government	53	313	Insecta	Other	Species	No	NA	NA	Terrestrial	Chris Cloutier	No	0.075	0.852	Not OA	Journal	1109	NA	NA	NA	NA	NA	NA	Insect Science	NA	NA	NA	NA	NA	NA
111	3/4/2015 14:28	The effects of mutation and natural selection on codon bias in the genes of drosophila	1994	Genetics	Reject	NA	NA	NA	NA	NA	NA	NA	NA	NA	one species	NA	Chris Cloutier	NA	0.688	1.492	Not OA	Journal	1311	NA	NA	NA	NA	NA	NA	Genetics	NA	NA	NA	NA	NA	NA
112	3/6/2015 11:49	A tropical assemblage of ectoparasites: Gill and head parasites of Lethrinus miniatus (Teleostei, Lethrinidae)	1994	International Journal for Parasitology	Accept	4	University	9	2975	Crustacea	NA	Genus, Species	No	NA	NA	Marine	Chris Cloutier	Yes	0.247	1.607	Not OA	Journal	2725	2405	NA	NA	NA	NA	NA	Infectious Diseases	Parasitology	NA	NA	NA	NA	NA
113	3/6/2015 12:26	Tachykinin-related neuropeptides in the central nervous system of the snail Helix pomatia: an immunocytochemical study	1994	Brain Research	Reject	NA	NA	NA	NA	NA	NA	NA	NA	NA	NA	NA	Chris Cloutier	NA	0.21	1.059	Not OA	Journal	2728	2800	1309	1312	NA	NA	NA	Clinical Neurology	Neuroscience(all)	Developmental Biology	Molecular Biology	NA	NA	NA
114	3/6/2015 11:56	The Dielmo project: A longitudinal study of natural malaria infection and the mechanisms of protective immunity in a community living in a holoendemic area of Senegal	1994	American Journal of Tropical Medicine and Hygiene	Accept	14	University	6	19002	Insecta	Diptera	Species	No	NA	NA	Terrestrial	Chris Cloutier	No	0.209	1.473	Not OA	Journal	2725	2406	2405	NA	NA	NA	NA	Infectious Diseases	Virology	Parasitology	NA	NA	NA	NA
115	3/17/2015 11:05	A simple model to estimate growth rate of lotic insect larvae and its value for estimating population and community production	1994	Journal of the North American Benthological Society	Reject	NA	NA	NA	NA	NA	NA	NA	NA	NA	NA	NA	Chris Cloutier	NA	0.099	2.067	Not OA	Journal	1105	1104	NA	NA	NA	NA	NA	Ecology, Evolution, Behavior and Systematics	Aquatic Science	NA	NA	NA	NA	NA
117	3/4/2015 14:41	Efficient stereocontrolled synthesis of the ABC subunit of dumsin	1994	Tetrahedron Letters	Reject	NA	NA	NA	NA	NA	NA	NA	NA	NA	NA	NA	Chris Cloutier	NA	0.181	1.168	Not OA	Journal	1303	1605	3002	NA	NA	NA	NA	Biochemistry	Organic Chemistry	Drug Discovery	NA	NA	NA	NA
118	3/6/2015 9:32	Chemical composition of North American bee propolis and biological activity towards larvae of greater wax moth (Lepidoptera: Pyralidae)	1994	Journal of Chemical Ecology	Reject	NA	NA	NA	NA	NA	NA	NA	NA	NA	one species	NA	Chris Cloutier	NA	0.146	1.339	Not OA	Journal	1303	1105	NA	NA	NA	NA	NA	Biochemistry	Ecology, Evolution, Behavior and Systematics	NA	NA	NA	NA	NA
119	3/6/2015 11:26	Recombinant human IgA expressed in insect cells	1994	Proceedings of the National Academy of Sciences of the United States of America	Reject	NA	NA	NA	NA	NA	NA	NA	NA	NA	NA	NA	Chris Cloutier	NA	1.754	3.841	Not OA	Journal	1000	NA	NA	NA	NA	NA	NA	General	NA	NA	NA	NA	NA	NA
120	3/4/2015 12:55	Recent advances in the generation of chemical diversity libraries	1994	Drug Development Research	Reject	NA	NA	NA	NA	NA	NA	NA	NA	NA	NA	NA	Chris Cloutier	NA	0.091	0.332	Not OA	Journal	3002	NA	NA	NA	NA	NA	NA	Drug Discovery	NA	NA	NA	NA	NA	NA
121	3/4/2015 12:52	High-level expression of functional glutamate receptor channels in insect cells	1994	Nature Biotechnology	Reject	NA	NA	NA	NA	NA	NA	NA	NA	NA	one species	NA	Chris Cloutier	NA	6.279	7.359	Not OA	Journal	2204	2402	1502	1313	1305	NA	NA	Biomedical Engineering	Applied Microbiology and Biotechnology	Bioengineering	Molecular Medicine	Biotechnology	NA	NA
122	3/4/2015 12:54	Nucleotide dependence and cytoplasmic localization of a 49-kDa microtubule cross-linking protein from the brine shrimp, Artemia	1994	Journal of Biological Chemistry	Reject	NA	NA	NA	NA	NA	NA	NA	NA	NA	NA	NA	Chris Cloutier	NA	0.793	2.011	Not OA	Journal	1303	1307	1312	NA	NA	NA	NA	Biochemistry	Cell Biology	Molecular Biology	NA	NA	NA	NA
123	3/6/2015 11:05	Identification of the major physiologic phosphorylation site of human keratin 18: Potential kinases and a role in filament reorganization	1994	Journal of Cell Biology	Reject	NA	NA	NA	NA	NA	NA	NA	NA	NA	NA	NA	Chris Cloutier	NA	2.63	3.007	Not OA	Journal	1307	NA	NA	NA	NA	NA	NA	Cell Biology	NA	NA	NA	NA	NA	NA
124	3/4/2015 15:09	Activity of W-sex heterochromatin and accumulation of the nuage in the nurse cells of the Lepidopteran Ephestia [ACTIVITE DE L'HETEROCHROMATINE SEXUALLE-W ET ACCUMULATION DU NUAGE DANS LES CELLULES NOURRICIERES DU LEPIDOPTERE EPHESTIA]	1994	Comptes Rendus - Biologies	Reject	NA	NA	NA	NA	NA	NA	NA	NA	NA	one taxa	NA	Chris Cloutier	NA	0.087	0.677	Not OA	Journal	1100	1300	2400	2700	NA	NA	NA	Agricultural and Biological Sciences(all)	Biochemistry, Genetics and Molecular Biology(all)	Immunology and Microbiology(all)	Medicine(all)	NA	NA	NA
125	3/6/2015 11:27	Pattern formation in the visual centers of the Drosophila brain: Wingless acts via decapentaplegic to specify the dorsoventral axis	1994	Cell	Reject	NA	NA	NA	NA	NA	NA	NA	NA	NA	NA	NA	Chris Cloutier	NA	9.428	9.996	Not OA	Journal	1300	NA	NA	NA	NA	NA	NA	Biochemistry, Genetics and Molecular Biology(all)	NA	NA	NA	NA	NA	NA
126	3/4/2015 13:45	Site-specific glycosylation of the human cytomegalovirus tegument basic phosphoprotein (UL32) at serine 921 and serine 952	1994	Journal of Virology	Reject	NA	NA	NA	NA	NA	NA	NA	NA	NA	NA	NA	Chris Cloutier	NA	0.745	2.032	Not OA	Journal	2403	2406	NA	NA	NA	NA	NA	Immunology	Virology	NA	NA	NA	NA	NA
127	3/6/2015 10:27	Preparation and characterization of human rheumatoid arthritic synovial fluid phospholipase A2 produced by recombinant baculovirus-infected insect cells	1994	Journal of Biochemistry	Reject	NA	NA	NA	NA	NA	NA	NA	NA	NA	NA	NA	Chris Cloutier	NA	0.23	0.649	Not OA	Journal	1303	1312	NA	NA	NA	NA	NA	Biochemistry	Molecular Biology	NA	NA	NA	NA	NA
128	3/4/2015 11:37	The use of untreated bednets and malaria infection, morbidity and immunity	1994	Annals of Tropical Medicine and Parasitology	Reject	NA	NA	NA	NA	NA	NA	NA	NA	NA	NA	NA	Chris Cloutier	NA	0.111	0.709	Not OA	Journal	2725	2405	NA	NA	NA	NA	NA	Infectious Diseases	Parasitology	NA	NA	NA	NA	NA
129	3/4/2015 10:41	Insect fauna of coniferous seed cones: Diversity, host plant interactions, and management	1994	Annual Review of Entomology	Reject	NA	NA	NA	NA	NA	NA	NA	NA	NA	review paper	NA	Chris Cloutier	NA	0.616	5.278	Not OA	Journal	1109	1105	NA	NA	NA	NA	NA	Insect Science	Ecology, Evolution, Behavior and Systematics	NA	NA	NA	NA	NA
130	3/6/2015 12:21	Reconstitution of functional human single-stranded DNA-binding protein from individual subunits expressed by recombinant baculoviruses	1994	Proceedings of the National Academy of Sciences of the United States of America	Reject	NA	NA	NA	NA	NA	NA	NA	NA	NA	NA	NA	Chris Cloutier	NA	1.754	3.841	Not OA	Journal	1000	NA	NA	NA	NA	NA	NA	General	NA	NA	NA	NA	NA	NA
131	3/4/2015 10:43	Vertical disturbance of sediments by horseshoe crabs (Limulus polyphemus) during their spawning season	1994	Estuaries and Coasts	Reject	NA	NA	NA	NA	NA	NA	NA	NA	NA	one species	NA	Chris Cloutier	NA	0.086	1.017	Not OA	Journal	2303	1105	1104	NA	NA	NA	NA	Ecology	Ecology, Evolution, Behavior and Systematics	Aquatic Science	NA	NA	NA	NA
132	3/4/2015 11:57	Multi-species algal balls and potentially imprisoned fauna: an unusual benthic assemblage	1994	Aquatic Botany	Accept	3	University	5	13	Crustacea	NA	Genus, Species	No	NA	NA	Marine	Chris Cloutier	Yes	0.071	1.496	Not OA	Journal	1110	1104	NA	NA	NA	NA	NA	Plant Science	Aquatic Science	NA	NA	NA	NA	NA
133	3/4/2015 14:07	Effects of timber harvesting on low elevation populations of southern Appalachian salamanders	1994	Forest Ecology and Management	Reject	NA	NA	NA	NA	NA	NA	NA	NA	NA	NA	NA	Chris Cloutier	NA	0.08	1.726	Not OA	Journal	2309	1107	2308	NA	NA	NA	NA	Nature and Landscape Conservation	Forestry	Management, Monitoring, Policy and Law	NA	NA	NA	NA
134	3/4/2015 9:59	Parasite community diversity in two Mediterranean labrid fishes Symphodus tinca and Labrus merula	1994	Journal of Fish Biology	Accept	2	University	5	N/A	Crustacea	NA	Species	No	NA	NA	Marine	Chris Cloutier	Yes	0.079	1.026	Not OA	Journal	1105	1104	NA	NA	NA	NA	NA	Ecology, Evolution, Behavior and Systematics	Aquatic Science	NA	NA	NA	NA	NA
135	3/6/2015 10:48	Community structure and the fractal dimensions of mountain habitats	1994	Journal of Theoretical Biology	Accept	1	University	3	N/A	Insecta	Diptera	Family, Species	No	NA	this is a weird one...not a conventional diversity study...no mention of total species/overlap amongst functional groups...no totals given for abundance	Terrestrial	Chris Cloutier	No	0.186	1.206	Not OA	Journal	1100	1300	2611	2604	2613	2400	2700	Agricultural and Biological Sciences(all)	Biochemistry, Genetics and Molecular Biology(all)	Modelling and Simulation	Applied Mathematics	Statistics and Probability	Immunology and Microbiology(all)	Medicine(all)
136	3/4/2015 14:37	Peracarid crustacean assemblages of the Kolbeinsey Ridge, north of Iceland	1994	Polar Biology	Accept	2	NA	92	10009	Crustacea	NA	Species	No	NA	NA	Marine	Chris Cloutier	No	0.066	0.834	Not OA	Journal	1100	NA	NA	NA	NA	NA	NA	Agricultural and Biological Sciences(all)	NA	NA	NA	NA	NA	NA
137	3/4/2015 13:11	Distribution in space and time of Cladocera (Crustacea) in the alluvial sediments of the river Rhône (France)	1994	Hydrobiologia	Accept	1	University	54	4292	Insecta, Crustacea	Diptera	Family, Species	No	NA	NA	Freshwater	Chris Cloutier	Yes	0.066	1.428	Not OA	Journal	1104	NA	NA	NA	NA	NA	NA	Aquatic Science	NA	NA	NA	NA	NA	NA
138	3/17/2015 11:02	Model and field test of prey control effects by spider assemblages	1994	Environmental Entomology	Accept	2	University	6	N/A	Arachnida, Insecta	Other	Species	No	NA	NA	Terrestrial	Chris Cloutier	No	0.072	1.226	Not OA	Journal	1109	2303	1105	NA	NA	NA	NA	Insect Science	Ecology	Ecology, Evolution, Behavior and Systematics	NA	NA	NA	NA
139	3/4/2015 12:57	Developmental evolution: Insights from studies of insect segmentation	1994	Science	Reject	NA	NA	NA	NA	NA	NA	NA	NA	NA	one species	NA	Chris Cloutier	NA	5.425	10.564	Not OA	Journal	1000	NA	NA	NA	NA	NA	NA	General	NA	NA	NA	NA	NA	NA
140	2/27/2015 15:17	Origin and evolution of animal hybrid species	1994	Trends in Ecology and Evolution	Reject	NA	NA	NA	NA	NA	NA	NA	NA	NA	review	NA	Chris Cloutier	NA	NA	NA	NA	NA	NA	NA	NA	NA	NA	NA	NA	NA	NA	NA	NA	NA	NA	NA
141	3/6/2015 10:18	Community structure of the decapod crustaceans in the middle bathyal zone of the Sardinian Channel	1994	Crustaceana	Accept	2	University	47	N/A	Crustacea	NA	Species	No	NA	NA	Marine	Chris Cloutier	No	0.032	0.524	Not OA	Journal	1104	NA	NA	NA	NA	NA	NA	Aquatic Science	NA	NA	NA	NA	NA	NA
142	3/4/2015 15:30	Distribution of arthropod species across the margins of farm woodlands	1994	Agriculture, Ecosystems and Environment	Accept	2	University	152	19474	Arachnida, Insecta	Coleoptera	Species	No	NA	NA	Terrestrial	Chris Cloutier	No	0.101	2.187	Not OA	Journal	2303	1103	1102	NA	NA	NA	NA	Ecology	Animal Science and Zoology	Agronomy and Crop Science	NA	NA	NA	NA
143	3/4/2015 15:51	Spatial and seasonal variability in the relationships between benthic communities and physical environment in a lagoon ecosystem	1994	Marine Ecology - Progress Series	Accept	2	University	6	N/A	Crustacea	NA	Species	No	NA	NA	Marine	Chris Cloutier	Yes	0.119	1.662	Not OA	Journal	2303	1105	1104	NA	NA	NA	NA	Ecology	Ecology, Evolution, Behavior and Systematics	Aquatic Science	NA	NA	NA	NA
144	3/4/2015 13:23	Population and individual polyphagy in the grasshopper Taeniopoda eques during natural foraging	1994	Entomologia Experimentalis et Applicata	Reject	NA	NA	NA	NA	NA	NA	NA	NA	NA	one species	NA	Chris Cloutier	NA	0.075	1.088	Not OA	Journal	1109	1105	NA	NA	NA	NA	NA	Insect Science	Ecology, Evolution, Behavior and Systematics	NA	NA	NA	NA	NA
145	3/4/2015 11:17	Phytophagous insect-woody sprout interactions in tropical eucalypt forest. II.Insect community structure	1994	Austral Ecology	Accept	1	University	271	3348	Insecta	Coleoptera, Lepidoptera, Other	Family, Sub-family, Species	Yes	Whole/part of specimen	NA	Terrestrial	Chris Cloutier	No	0.078	1.133	Not OA	Journal	2303	1105	NA	NA	NA	NA	NA	Ecology	Ecology, Evolution, Behavior and Systematics	NA	NA	NA	NA	NA
146	3/4/2015 11:05	A model to predict the influence of insect flower constancy on interspecific competition between insect pollinated plants	1994	Journal of Theoretical Biology	Reject	NA	NA	NA	NA	NA	NA	NA	NA	NA	modeling	NA	Chris Cloutier	NA	0.186	1.206	Not OA	Journal	1100	1300	2611	2604	2613	2400	2700	Agricultural and Biological Sciences(all)	Biochemistry, Genetics and Molecular Biology(all)	Modelling and Simulation	Applied Mathematics	Statistics and Probability	Immunology and Microbiology(all)	Medicine(all)
147	3/6/2015 12:27	1,2-Dehydro-N-β-alanyldopamine as a new intermediate in insect cuticular sclerotization	1994	Journal of Biological Chemistry	Reject	NA	NA	NA	NA	NA	NA	NA	NA	NA	NA	NA	Chris Cloutier	NA	0.793	2.011	Not OA	Journal	1303	1307	1312	NA	NA	NA	NA	Biochemistry	Cell Biology	Molecular Biology	NA	NA	NA	NA
148	3/4/2015 13:27	Human 17β-hydroxysteroid dehydrogenase: overproduction using a baculovirus expression system and characterization	1994	Journal of Steroid Biochemistry and Molecular Biology	Reject	NA	NA	NA	NA	NA	NA	NA	NA	NA	NA	NA	Chris Cloutier	NA	0.239	1.034	Not OA	Journal	1303	1307	2712	1313	1312	1310	1308	Biochemistry	Cell Biology	Endocrinology, Diabetes and Metabolism	Molecular Medicine	Molecular Biology	Endocrinology	Clinical Biochemistry
149	3/4/2015 13:44	Evolution of homeotic gene regulation and function in flies and butterflies	1994	Nature	Reject	NA	NA	NA	NA	NA	NA	NA	NA	NA	review	NA	Chris Cloutier	NA	7.767	12.685	Not OA	Journal	1000	NA	NA	NA	NA	NA	NA	General	NA	NA	NA	NA	NA	NA
150	3/4/2015 15:19	Diversity and zoogeography of the non-oceanic Crustacea of the Galapagos Islands, Ecuador (excluding terrestrial Isopoda)	1994	Canadian Journal of Zoology	Reject	NA	NA	NA	NA	NA	NA	NA	NA	NA	lit review	NA	Chris Cloutier	NA	0.081	0.909	Not OA	Journal	1105	1103	NA	NA	NA	NA	NA	Ecology, Evolution, Behavior and Systematics	Animal Science and Zoology	NA	NA	NA	NA	NA
151	3/6/2015 10:51	Metapopulation dynamics and conservation: A spatially explicit model applied to butterflies	1994	Biological Conservation	Reject	NA	NA	NA	NA	NA	NA	NA	NA	NA	model testing	NA	Chris Cloutier	NA	0.152	2.465	Not OA	Journal	1105	2309	NA	NA	NA	NA	NA	Ecology, Evolution, Behavior and Systematics	Nature and Landscape Conservation	NA	NA	NA	NA	NA
152	3/4/2015 14:09	The integrin αIIb-β3, platelet glycoprotein IIb-IIIa, can form a functionally active heterodimer complex without the cysteine-rich repeats of the β3 subunit	1994	Journal of Biological Chemistry	Reject	NA	NA	NA	NA	NA	NA	NA	NA	NA	NA	NA	Chris Cloutier	NA	0.793	2.011	Not OA	Journal	1303	1307	1312	NA	NA	NA	NA	Biochemistry	Cell Biology	Molecular Biology	NA	NA	NA	NA
153	2/27/2015 15:20	forked Proteins are components of fiber bundles present in developing bristles of Drosophila melanogaster	1994	Genetics	Reject	NA	NA	NA	NA	NA	NA	NA	NA	NA	NA	NA	Chris Cloutier	NA	0.688	1.492	Not OA	Journal	1311	NA	NA	NA	NA	NA	NA	Genetics	NA	NA	NA	NA	NA	NA
154	3/6/2015 10:33	Waterbirds on an adjacent freshwater lake and salt lake in arid Australia	1994	Biological Conservation	Accept	2	Government	16	533	Insecta, Crustacea	Coleoptera, Diptera	Family, Genus, Species	No	NA	NA	Freshwater, Marine	Chris Cloutier	No	0.152	2.465	Not OA	Journal	1105	2309	NA	NA	NA	NA	NA	Ecology, Evolution, Behavior and Systematics	Nature and Landscape Conservation	NA	NA	NA	NA	NA
155	3/4/2015 13:55	The response of heteroptera and coleoptera species to shade and aspect in rides of coniferised lowland woods in Southern England	1994	Biological Conservation	Accept	3	Government	172	3194	Insecta	Coleoptera, Other	Species	No	NA	NA	Terrestrial	Chris Cloutier	No	0.152	2.465	Not OA	Journal	1105	2309	NA	NA	NA	NA	NA	Ecology, Evolution, Behavior and Systematics	Nature and Landscape Conservation	NA	NA	NA	NA	NA
156	3/4/2015 10:09	Temporal predictability in forest soil communities	1994	Journal of Animal Ecology	Reject	NA	NA	NA	NA	NA	NA	NA	NA	NA	*CANNOT ACCESS PDF*	NA	Chris Cloutier	NA	0.24	2.199	Not OA	Journal	1105	1103	NA	NA	NA	NA	NA	Ecology, Evolution, Behavior and Systematics	Animal Science and Zoology	NA	NA	NA	NA	NA
158	3/4/2015 12:43	Insects of a small aestival stream in northern Sweden	1994	Hydrobiologia	Accept	2	University	35	1714	Insecta	Coleoptera, Diptera	Family, Species	No	NA	NA	Freshwater	Chris Cloutier	No	0.066	1.428	Not OA	Journal	1104	NA	NA	NA	NA	NA	NA	Aquatic Science	NA	NA	NA	NA	NA	NA
159	3/4/2015 15:07	Crustacean zooplankton communities and lake morphometry in Precambrian shield lakes	1994	Canadian Journal of Fisheries and Aquatic Sciences	Accept	2	Government	28	N/A	Crustacea	NA	Species	No	NA	NA	Freshwater	Chris Cloutier	No	0.113	1.294	Not OA	Journal	1105	1104	NA	NA	NA	NA	NA	Ecology, Evolution, Behavior and Systematics	Aquatic Science	NA	NA	NA	NA	NA
160	3/6/2015 12:09	Burgess Shale-type fossils from a lower cambrian shallow-shelf sequence in northwestern Canada	1994	Nature	Reject	NA	NA	NA	NA	NA	NA	NA	NA	NA	fossil identification	NA	Chris Cloutier	NA	7.767	12.685	Not OA	Journal	1000	NA	NA	NA	NA	NA	NA	General	NA	NA	NA	NA	NA	NA
161	2/27/2015 15:36	Multiple origins of a spider radiation in Hawaii	1994	Proceedings of the National Academy of Sciences of the United States of America	Accept	3	University	17	N/A	Arachnida	NA	Species	No	NA	NA	Terrestrial	Chris Cloutier	No	1.754	3.841	Not OA	Journal	1000	NA	NA	NA	NA	NA	NA	General	NA	NA	NA	NA	NA	NA
162	3/4/2015 12:24	Secretion of an inducible cecropin-like activity by cultured mosquito cells	1994	American Journal of Tropical Medicine and Hygiene	Reject	NA	NA	NA	NA	NA	NA	NA	NA	NA	one species	NA	Chris Cloutier	NA	0.209	1.473	Not OA	Journal	2725	2406	2405	NA	NA	NA	NA	Infectious Diseases	Virology	Parasitology	NA	NA	NA	NA
163	3/6/2015 12:18	Evolutionary conservation of the structure and expression of alternatively spliced Ultrabithorax isoforms from Drosophila	1994	Genetics	Reject	NA	NA	NA	NA	NA	NA	NA	NA	NA	NA	NA	Chris Cloutier	NA	0.688	1.492	Not OA	Journal	1311	NA	NA	NA	NA	NA	NA	Genetics	NA	NA	NA	NA	NA	NA
164	3/4/2015 11:50	Profilin mutations disrupt multiple actin-dependent processes during Drosophila development	1994	Development	Reject	NA	NA	NA	NA	NA	NA	NA	NA	NA	NA	NA	Chris Cloutier	NA	1.626	2.271	Not OA	Journal	1309	1312	NA	NA	NA	NA	NA	Developmental Biology	Molecular Biology	NA	NA	NA	NA	NA
165	3/4/2015 10:45	A virus-like particle enzyme-linked immunosorbent assay detects serum antibodies in a majority of women infected with human papillomavirus type 16	1994	Journal of the National Cancer Institute	Reject	NA	NA	NA	NA	NA	NA	NA	NA	NA	NA	NA	Chris Cloutier	NA	1.444	3.751	Not OA	Journal	1306	2730	NA	NA	NA	NA	NA	Cancer Research	Oncology	NA	NA	NA	NA	NA
166	3/4/2015 11:44	Vaccinia virion surface polypeptide Ag35 expressed from a baculovirus vector is targeted to analogous poxvirus and insect virus components	1994	Virology	Reject	NA	NA	NA	NA	NA	NA	NA	NA	NA	NA	NA	Chris Cloutier	NA	0.355	1.188	Not OA	Journal	2406	NA	NA	NA	NA	NA	NA	Virology	NA	NA	NA	NA	NA	NA
167	3/6/2015 10:40	Odorant-induced oscillations in the mushroom bodies of the locust	1994	Journal of Neuroscience	Reject	NA	NA	NA	NA	NA	NA	NA	NA	NA	one species	NA	Chris Cloutier	NA	0.971	2.909	Not OA	Journal	2800	NA	NA	NA	NA	NA	NA	Neuroscience(all)	NA	NA	NA	NA	NA	NA
168	3/4/2015 14:40	Genotypic diversity among Bacillus cereus and Bacillus thuringiensis strains	1994	Applied and Environmental Microbiology	Reject	NA	NA	NA	NA	NA	NA	NA	NA	NA	NA	NA	Chris Cloutier	NA	0.306	2.192	Not OA	Journal	2303	2402	1106	1305	NA	NA	NA	Ecology	Applied Microbiology and Biotechnology	Food Science	Biotechnology	NA	NA	NA
169	3/4/2015 9:44	Neurally expressed Drosophila genes encoding homologs of the NSF and SNAP secretory proteins	1994	Proceedings of the National Academy of Sciences of the United States of America	Reject	NA	NA	NA	NA	NA	NA	NA	NA	NA	Drosophila	NA	Chris Cloutier	NA	1.754	3.841	Not OA	Journal	1000	NA	NA	NA	NA	NA	NA	General	NA	NA	NA	NA	NA	NA
170	3/6/2015 11:01	Complementation of human immunodeficiency virus (HIV-1) gag particle formation	1994	Virology	Reject	NA	NA	NA	NA	NA	NA	NA	NA	NA	NA	NA	Chris Cloutier	NA	0.355	1.188	Not OA	Journal	2406	NA	NA	NA	NA	NA	NA	Virology	NA	NA	NA	NA	NA	NA
171	3/4/2015 12:50	Morphogenesis of Drosophila ovarian ring canals	1994	Development	Reject	NA	NA	NA	NA	NA	NA	NA	NA	NA	NA	NA	Chris Cloutier	NA	1.626	2.271	Not OA	Journal	1309	1312	NA	NA	NA	NA	NA	Developmental Biology	Molecular Biology	NA	NA	NA	NA	NA
172	3/6/2015 9:46	Phylogeny through brain traits: more characters for the analysis of mammalian evolution.	1994	Brain, Behavior and Evolution	Reject	NA	NA	NA	NA	NA	NA	NA	NA	NA	NA	NA	Chris Cloutier	NA	0.194	0.943	Not OA	Journal	2802	2806	NA	NA	NA	NA	NA	Behavioral Neuroscience	Developmental Neuroscience	NA	NA	NA	NA	NA
173	3/4/2015 12:48	The parasitic dinoflagellates of marine crustaceans	1994	Aquaculture	Reject	NA	NA	NA	NA	NA	NA	NA	NA	NA	NA	NA	Chris Cloutier	NA	0.076	1.909	Not OA	Journal	1104	NA	NA	NA	NA	NA	NA	Aquatic Science	NA	NA	NA	NA	NA	NA
174	3/4/2015 15:22	Copulatory mechanics in the funnel-web spiders Histopona torpida and Textrix denticulata (Agelenidae, Araneae)	1994	Acta Zoologica	Reject	NA	NA	NA	NA	NA	NA	NA	NA	NA	two species	NA	Chris Cloutier	NA	0.057	0.875	Not OA	Journal	1105	1307	1103	NA	NA	NA	NA	Ecology, Evolution, Behavior and Systematics	Cell Biology	Animal Science and Zoology	NA	NA	NA	NA
175	3/4/2015 14:21	Assembly of herpes simplex virus type 1 capsids using a panel of recombinant baculoviruses	1994	Journal of General Virology	Reject	NA	NA	NA	NA	NA	NA	NA	NA	NA	NA	NA	Chris Cloutier	NA	0.36	1.402	Not OA	Journal	2406	NA	NA	NA	NA	NA	NA	Virology	NA	NA	NA	NA	NA	NA
176	3/6/2015 11:28	The design of a community-based health education intervention for the control of Aedes aegypti	1994	American Journal of Tropical Medicine and Hygiene	Reject	NA	NA	NA	NA	NA	NA	NA	NA	NA	one species	NA	Chris Cloutier	NA	0.209	1.473	Not OA	Journal	2725	2406	2405	NA	NA	NA	NA	Infectious Diseases	Virology	Parasitology	NA	NA	NA	NA
177	3/6/2015 11:38	Rift Valley fever in rural northern Senegal: Human risk factors and potential vectors	1994	American Journal of Tropical Medicine and Hygiene	Reject	NA	NA	NA	NA	NA	NA	NA	NA	NA	based on a survey	NA	Chris Cloutier	NA	0.209	1.473	Not OA	Journal	2725	2406	2405	NA	NA	NA	NA	Infectious Diseases	Virology	Parasitology	NA	NA	NA	NA
178	3/6/2015 10:14	Regulation of cyclin D-dependent kinase 4 (cdk4) by cdk4-activating kinase	1994	Molecular and Cellular Biology	Reject	NA	NA	NA	NA	NA	NA	NA	NA	NA	NA	NA	Chris Cloutier	NA	1.368	1.985	Not OA	Journal	1307	1312	NA	NA	NA	NA	NA	Cell Biology	Molecular Biology	NA	NA	NA	NA	NA
179	3/6/2015 12:20	Self-assembly of human papillomavirus type 16 capsids by expression of the L1 protein in insect cells	1994	FEMS Microbiology Letters	Reject	NA	NA	NA	NA	NA	NA	NA	NA	NA	NA	NA	Chris Cloutier	NA	0.198	0.915	Not OA	Journal	1311	1312	2404	NA	NA	NA	NA	Genetics	Molecular Biology	Microbiology	NA	NA	NA	NA
180	3/4/2015 11:22	Organochlorine contaminants in a terrestrial foodweb on the Niagara Peninsula, Ontario, Canada 1987-89	1994	Archives of Environmental Contamination and Toxicology	Reject	NA	NA	NA	NA	NA	NA	NA	NA	NA	NA	NA	Chris Cloutier	NA	0.083	0.935	Not OA	Journal	2310	2307	3005	NA	NA	NA	NA	Pollution	Health, Toxicology and Mutagenesis	Toxicology	NA	NA	NA	NA
181	3/4/2015 11:39	Domain assembly of the GLUT1 glucose transporter	1994	Biochemical Journal	Reject	NA	NA	NA	NA	NA	NA	NA	NA	NA	NA	NA	Chris Cloutier	NA	0.704	1.693	Not OA	Journal	1303	1307	1312	NA	NA	NA	NA	Biochemistry	Cell Biology	Molecular Biology	NA	NA	NA	NA
182	3/4/2015 14:03	Identification of medically important arthropods	1994	Laboratory Medicine	Reject	NA	NA	NA	NA	NA	NA	NA	NA	NA	NA	NA	Chris Cloutier	NA	0.043	0.154	Not OA	Journal	1308	2704	NA	NA	NA	NA	NA	Clinical Biochemistry	Biochemistry, medical	NA	NA	NA	NA	NA
183	3/4/2015 10:18	Mitochondrially encoded 16S large ribosomal RNA is concentrated in the posterior polar plasm of early Drosophila embryos but is not required for pole cell formation	1994	Developmental Biology	Reject	NA	NA	NA	NA	NA	NA	NA	NA	NA	one species	NA	Chris Cloutier	NA	0.877	1.397	Not OA	Journal	1307	1309	1312	NA	NA	NA	NA	Cell Biology	Developmental Biology	Molecular Biology	NA	NA	NA	NA
184	3/6/2015 11:18	A longitudinal survey of Borrelia crocidurae prevalence in rodents and insectivores in Senegal	1994	American Journal of Tropical Medicine and Hygiene	Reject	NA	NA	NA	NA	NA	NA	NA	NA	NA	NA	NA	Chris Cloutier	NA	0.209	1.473	Not OA	Journal	2725	2406	2405	NA	NA	NA	NA	Infectious Diseases	Virology	Parasitology	NA	NA	NA	NA
185	3/4/2015 14:25	Interactions among the major and minor coat proteins of polyomavirus	1994	Journal of Virology	Reject	NA	NA	NA	NA	NA	NA	NA	NA	NA	NA	NA	Chris Cloutier	NA	0.745	2.032	Not OA	Journal	2403	2406	NA	NA	NA	NA	NA	Immunology	Virology	NA	NA	NA	NA	NA
186	3/4/2015 14:43	Nuclear and mitochondrial gene genealogies and allozyme polymorphism across a major phylogeographic break in the copepod Tigriopus californicus	1994	Proceedings of the National Academy of Sciences of the United States of America	Reject	NA	NA	NA	NA	NA	NA	NA	NA	NA	one species	NA	Chris Cloutier	NA	1.754	3.841	Not OA	Journal	1000	NA	NA	NA	NA	NA	NA	General	NA	NA	NA	NA	NA	NA
187	3/6/2015 10:24	Malathion and malaoxon environmental levels used for exposure assessment and risk characterization of aerial applications to residential areas of southern California, 1989-1990	1994	Journal of Exposure Science and Environmental Epidemiology	Reject	NA	NA	NA	NA	NA	NA	NA	NA	NA	NA	NA	Chris Cloutier	NA	0.145	1.128	Not OA	Journal	2739	2713	2310	3005	NA	NA	NA	Public Health, Environmental and Occupational Health	Epidemiology	Pollution	Toxicology	NA	NA	NA
188	3/4/2015 10:56	Resource edibility and trophic exploitation in an old-field food web	1994	Proceedings of the National Academy of Sciences of the United States of America	Reject	NA	NA	NA	NA	NA	NA	NA	NA	NA	review paper/model testing	NA	Chris Cloutier	NA	1.754	3.841	Not OA	Journal	1000	NA	NA	NA	NA	NA	NA	General	NA	NA	NA	NA	NA	NA
189	3/4/2015 15:10	Assembly of herpes simplex virus (HSV) intermediate capsids in insect cells infected with recombinant baculoviruses expressing HSV capsid proteins	1994	Journal of Virology	Reject	NA	NA	NA	NA	NA	NA	NA	NA	NA	NA	NA	Chris Cloutier	NA	0.745	2.032	Not OA	Journal	2403	2406	NA	NA	NA	NA	NA	Immunology	Virology	NA	NA	NA	NA	NA
190	3/4/2015 13:25	New early eocene anaptomorphine primate (omomyidae) from the Washakie Basin, Wyoming, with comments on the phylogeny and paleobiology of anaptomorphines	1994	American Journal of Physical Anthropology	Reject	NA	NA	NA	NA	NA	NA	NA	NA	NA	NA	NA	Chris Cloutier	NA	0.135	1.506	Not OA	Journal	2702	3314	NA	NA	NA	NA	NA	Anatomy	Anthropology	NA	NA	NA	NA	NA
191	3/4/2015 14:38	The mago nashi locus encodes an essential product required for germ plasm assembly in Drosophila	1994	Development	Reject	NA	NA	NA	NA	NA	NA	NA	NA	NA	NA	NA	Chris Cloutier	NA	1.626	2.271	Not OA	Journal	1309	1312	NA	NA	NA	NA	NA	Developmental Biology	Molecular Biology	NA	NA	NA	NA	NA
192	3/4/2015 14:27	Organization of actin and microtubules during process formation in tau- expressing Sf9 cells	1994	Cytoskeleton	Reject	NA	NA	NA	NA	NA	NA	NA	NA	NA	NA	NA	Chris Cloutier	NA	0.647	0.455	Not OA	Journal	1315	1307	NA	NA	NA	NA	NA	Structural Biology	Cell Biology	NA	NA	NA	NA	NA
193	3/4/2015 11:46	Expression, glycosylation, and phosphorylation of human keratins 8 and 18 in insect cells	1994	Experimental Cell Research	Reject	NA	NA	NA	NA	NA	NA	NA	NA	NA	NA	NA	Chris Cloutier	NA	0.505	1.234	Not OA	Journal	1307	NA	NA	NA	NA	NA	NA	Cell Biology	NA	NA	NA	NA	NA	NA
194	3/4/2015 15:35	In Vitro processing of recombinant G protein γ subunits: Requirements for assembly of an active βγ complex	1994	Journal of Biological Chemistry	Reject	NA	NA	NA	NA	NA	NA	NA	NA	NA	NA	NA	Chris Cloutier	NA	0.793	2.011	Not OA	Journal	1303	1307	1312	NA	NA	NA	NA	Biochemistry	Cell Biology	Molecular Biology	NA	NA	NA	NA
195	3/6/2015 9:40	Yeast communities of the cactus Pilosocereus arrabidae and associated insects in the Sandy Coastal Plains of Southeastern Brazil	1994	Antonie van Leeuwenhoek, International Journal of General and Molecular Microbiology	Accept	5	University	10	N/A	Arachnida, Insecta	Coleoptera, Diptera	Family, Species	No	NA	NA	Terrestrial	Chris Cloutier	No	0.149	0.876	Not OA	Journal	1312	2404	NA	NA	NA	NA	NA	Molecular Biology	Microbiology	NA	NA	NA	NA	NA
196	3/6/2015 11:32	Intracellular proteolysis and limited diversity of the Bacillus thuringiensis CryIA family of the insecticidal crystal proteins	1994	Biochemical and Biophysical Research Communications	Reject	NA	NA	NA	NA	NA	NA	NA	NA	NA	NA	NA	Chris Cloutier	NA	0.287	0.925	Not OA	Journal	1303	1307	1312	1304	NA	NA	NA	Biochemistry	Cell Biology	Molecular Biology	Biophysics	NA	NA	NA
197	3/6/2015 9:53	Suppression of Ixodes scapularis (Acari: Ixodidae) nymphs in a large residential community	1994	Journal of Medical Entomology	Reject	NA	NA	NA	NA	NA	NA	NA	NA	NA	one species	NA	Chris Cloutier	NA	0.131	1.243	Not OA	Journal	1109	2725	3400	2405	NA	NA	NA	Insect Science	Infectious Diseases	veterinary(all)	Parasitology	NA	NA	NA
198	3/17/2015 10:54	A whole-person sampler for assessing numbers of host-seeking adult mosquitoes.	1994	Journal of the American Mosquito Control Association	Accept	4	University	14	N/A	Insecta	Diptera	Genus, Species	No	NA	NA	Terrestrial	Chris Cloutier	No	0.063	0.996	Not OA	Journal	1109	1105	2739	NA	NA	NA	NA	Insect Science	Ecology, Evolution, Behavior and Systematics	Public Health, Environmental and Occupational Health	NA	NA	NA	NA
199	3/4/2015 15:32	Transient posterior localization of a kinesin fusion protein reflects anteroposterior polarity of the Drosophila oocyte	1994	Current Biology	Reject	NA	NA	NA	NA	NA	NA	NA	NA	NA	NA	NA	Chris Cloutier	NA	1.525	2.551	Not OA	Journal	1100	1300	NA	NA	NA	NA	NA	Agricultural and Biological Sciences(all)	Biochemistry, Genetics and Molecular Biology(all)	NA	NA	NA	NA	NA
200	3/6/2015 11:16	Baculovirus expression system scaleup by perfusion of high-density Sf-9 cell cultures	1994	Biotechnology and Bioengineering	Reject	NA	NA	NA	NA	NA	NA	NA	NA	NA	NA	NA	Chris Cloutier	NA	0.304	1.694	Not OA	Journal	2402	1502	1305	NA	NA	NA	NA	Applied Microbiology and Biotechnology	Bioengineering	Biotechnology	NA	NA	NA	NA
201	3/6/2015 12:07	Intraspecific diversity of the Cassava Green Mite Mononychellus progresivus (Acari: Tetranychidae) using comparisons of mitochondrial and nuclear ribosomal DNA sequences and cross-breeding	1994	Experimental and Applied Acarology	Reject	NA	NA	NA	NA	NA	NA	NA	NA	NA	one species	NA	Chris Cloutier	NA	0.073	0.919	Not OA	Journal	1109	2303	NA	NA	NA	NA	NA	Insect Science	Ecology	NA	NA	NA	NA	NA
202	3/6/2015 11:00	Ecosystem response to solar ultraviolet-B radiation: Influence of trophic- level interactions	1994	Science	Reject	NA	NA	NA	NA	NA	NA	NA	NA	NA	single taxa	NA	Chris Cloutier	NA	5.425	10.564	Not OA	Journal	1000	NA	NA	NA	NA	NA	NA	General	NA	NA	NA	NA	NA	NA
203	3/4/2015 9:43	The role of the Distal-less gene in the development and evolution of insect limbs	1994	Current Biology	Reject	NA	NA	NA	NA	NA	NA	NA	NA	NA	NA	NA	Chris Cloutier	NA	1.525	2.551	Not OA	Journal	1100	1300	NA	NA	NA	NA	NA	Agricultural and Biological Sciences(all)	Biochemistry, Genetics and Molecular Biology(all)	NA	NA	NA	NA	NA
204	3/17/2015 10:58	New techniques for rearing black flies from pupae (Diptera: Simuliidae).	1994	Journal of the American Mosquito Control Association	Reject	NA	NA	NA	NA	NA	NA	NA	NA	NA	NA	NA	Chris Cloutier	NA	0.063	0.996	Not OA	Journal	1109	1105	2739	NA	NA	NA	NA	Insect Science	Ecology, Evolution, Behavior and Systematics	Public Health, Environmental and Occupational Health	NA	NA	NA	NA
205	3/6/2015 12:25	Mitochondrial DNA diversity in the pea aphid Acyrthosiphon pisum	1994	Genome / National Research Council Canada = Genome / Conseil national de recherches Canada	Reject	NA	NA	NA	NA	NA	NA	NA	NA	NA	deals with clones but only of a single species	NA	Chris Cloutier	NA	0.134	0.939	Not OA	Journal	1311	1312	1305	NA	NA	NA	NA	Genetics	Molecular Biology	Biotechnology	NA	NA	NA	NA
206	3/4/2015 14:15	Genetic diversity of cultured Penaeus vannamei shrimp using three molecular genetic techniques	1994	Marine Biotechnology	Reject	NA	NA	NA	NA	NA	NA	NA	NA	NA	one species-lab reared	NA	Chris Cloutier	NA	0.151	1.077	Not OA	Journal	1104	1305	NA	NA	NA	NA	NA	Aquatic Science	Biotechnology	NA	NA	NA	NA	NA
207	3/4/2015 14:23	Distribution of Asellus aquaticus (Crustacea: Isopoda: Asellidae) and its hypogean populations at different geographic scales, with a note on Proasellus istrianus	1994	Hydrobiologia	Reject	NA	NA	NA	NA	NA	NA	NA	NA	NA	review single species	NA	Chris Cloutier	NA	0.066	1.428	Not OA	Journal	1104	NA	NA	NA	NA	NA	NA	Aquatic Science	NA	NA	NA	NA	NA	NA
208	3/4/2015 14:46	Distribution patterns of some subterranean Crustacea in the territory of the former Yugoslavia	1994	Hydrobiologia	Reject	NA	NA	NA	NA	NA	NA	NA	NA	NA	review	NA	Chris Cloutier	NA	0.066	1.428	Not OA	Journal	1104	NA	NA	NA	NA	NA	NA	Aquatic Science	NA	NA	NA	NA	NA	NA
209	3/6/2015 10:03	Predator-prey relationships within the pelagic community of Neusiedler See	1994	Hydrobiologia	Accept	1	Non-profit	3	N/A	Crustacea	NA	Species	No	NA	NA	Freshwater	Chris Cloutier	Yes	0.066	1.428	Not OA	Journal	1104	NA	NA	NA	NA	NA	NA	Aquatic Science	NA	NA	NA	NA	NA	NA
210	3/6/2015 10:12	Response of tidal freshwater macrobenthos to sediment disturbance	1994	Hydrobiologia	Accept	1	University	22	NA	Insecta, Crustacea	Coleoptera, Diptera, Other	Family, Genus, Species	No	NA	NA	Freshwater	Chris Cloutier	Yes	0.066	1.428	Not OA	Journal	1104	NA	NA	NA	NA	NA	NA	Aquatic Science	NA	NA	NA	NA	NA	NA
211	2/27/2015 15:24	The disturbance of forest ecosystems: the ecological basis for conservative management	1994	Forest Ecology and Management	Reject	NA	NA	NA	NA	NA	NA	NA	NA	NA	Review	NA	Chris Cloutier	NA	0.08	1.726	Not OA	Journal	2309	1107	2308	NA	NA	NA	NA	Nature and Landscape Conservation	Forestry	Management, Monitoring, Policy and Law	NA	NA	NA	NA
212	3/6/2015 11:03	Loch Macumber (early Carboniferous) of Atlantic Canada	1994	Journal of Paleolimnology	Reject	NA	NA	NA	NA	NA	NA	NA	NA	NA	NA	NA	Chris Cloutier	NA	0.063	1.263	Not OA	Journal	1904	1104	NA	NA	NA	NA	NA	Earth-Surface Processes	Aquatic Science	NA	NA	NA	NA	NA
213	3/6/2015 12:23	Assembly and disassembly of spliceosomes along a specific pre-messenger RNP fiber	1994	EMBO Journal	Reject	NA	NA	NA	NA	NA	NA	NA	NA	NA	NA	NA	Chris Cloutier	NA	2.265	2.874	Not OA	Journal	2800	1300	1312	2400	NA	NA	NA	Neuroscience(all)	Biochemistry, Genetics and Molecular Biology(all)	Molecular Biology	Immunology and Microbiology(all)	NA	NA	NA
214	3/6/2015 12:19	The modifier of variegation modulo gene acts downstream of dorsoventral and HOM-C genes and is required for morphogenesis in Drosophila	1994	Developmental Biology	Reject	NA	NA	NA	NA	NA	NA	NA	NA	NA	NA	NA	Chris Cloutier	NA	0.877	1.397	Not OA	Journal	1307	1309	1312	NA	NA	NA	NA	Cell Biology	Developmental Biology	Molecular Biology	NA	NA	NA	NA
215	3/4/2015 15:17	Tidal variation in bacteria, phytoplankton, zooplankton, mysids, fish and suspended particulate matter in the turbidity zone of the Elbe estuary; Interrelationships and causes	1994	Aquatic Ecology	Accept	5	University	3	N/A	Crustacea	NA	Species	No	NA	NA	Marine	Chris Cloutier	Yes	0.055	0.869	Not OA	Journal	1105	1104	NA	NA	NA	NA	NA	Ecology, Evolution, Behavior and Systematics	Aquatic Science	NA	NA	NA	NA	NA
216	3/4/2015 11:35	Effects of prey escape ability, flow speed, and predator feeding mode on zooplankton capture by barnacles	1994	Marine Biology	Accept	3	University	3	N/A	Crustacea	NA	Species	No	NA	NA	Marine	Chris Cloutier	No	0.083	1.319	Not OA	Journal	2303	1105	1104	NA	NA	NA	NA	Ecology	Ecology, Evolution, Behavior and Systematics	Aquatic Science	NA	NA	NA	NA
217	3/6/2015 12:04	Relearning the ABC: taxonomic changes and abundance/biomass relationships in disturbed benthic communities	1994	Marine Biology	Reject	NA	NA	NA	NA	NA	NA	NA	NA	NA	review	NA	Chris Cloutier	NA	0.083	1.319	Not OA	Journal	2303	1105	1104	NA	NA	NA	NA	Ecology	Ecology, Evolution, Behavior and Systematics	Aquatic Science	NA	NA	NA	NA
218	3/6/2015 9:43	Sequences required for enhancer blocking activity of ses are located within two nuclease-hypersensitive regions	1994	EMBO Journal	Reject	NA	NA	NA	NA	NA	NA	NA	NA	NA	NA	NA	Chris Cloutier	NA	2.265	2.874	Not OA	Journal	2800	1300	1312	2400	NA	NA	NA	Neuroscience(all)	Biochemistry, Genetics and Molecular Biology(all)	Molecular Biology	Immunology and Microbiology(all)	NA	NA	NA
219	3/6/2015 11:15	Diversity and variability of Lepidoptera populations in urban Brno, Czech Republic	1994	European Journal of Entomology	Accept	4	Museum	134	1572556	Insecta	Lepidoptera	Species	No	NA	totals a little weird...verify	Terrestrial	Chris Cloutier	No	0.047	0.747	Not OA	Journal	1109	NA	NA	NA	NA	NA	NA	Insect Science	NA	NA	NA	NA	NA	NA
220	3/4/2015 12:58	Aggregation in the haematophagous bug Triatoma infestans: Chemical signals and temporal pattern	1994	Journal of Insect Physiology	Reject	NA	NA	NA	NA	NA	NA	NA	NA	NA	one species	NA	Chris Cloutier	NA	0.154	1.376	Not OA	Journal	1109	1314	NA	NA	NA	NA	NA	Insect Science	Physiology	NA	NA	NA	NA	NA
221	3/4/2015 13:21	Composition and diversity of Crustacea isopoda of the southeastern Australian continental slope	1994	Deep-Sea Research Part I: Oceanographic Research Papers	Accept	3	Museum	359	6870	Crustacea	NA	Genus, Species	No	NA	vouchers were made for everything other than the taxa of interest	Marine	Chris Cloutier	No	0.142	1.58	Not OA	Journal	1910	1104	NA	NA	NA	NA	NA	Oceanography	Aquatic Science	NA	NA	NA	NA	NA
222	3/6/2015 12:16	Hepatitis C virus infection in Iceland: A recently introduced bloodborne disease	1994	Epidemiology and Infection	Reject	NA	NA	NA	NA	NA	NA	NA	NA	NA	NA	NA	Chris Cloutier	NA	0.228	1.167	Not OA	Journal	2725	2713	NA	NA	NA	NA	NA	Infectious Diseases	Epidemiology	NA	NA	NA	NA	NA
223	3/4/2015 14:17	The evolving role of Hox genes in arthropods	1994	Development	Reject	NA	NA	NA	NA	NA	NA	NA	NA	NA	review	NA	Chris Cloutier	NA	1.626	2.271	Not OA	Journal	1309	1312	NA	NA	NA	NA	NA	Developmental Biology	Molecular Biology	NA	NA	NA	NA	NA
224	3/6/2015 9:50	RNA localization along the anteroposterior axis of the Drosophila oocyte requires PKA-mediated signal transduction to direct normal microtubule organization	1994	Genes and Development	Reject	NA	NA	NA	NA	NA	NA	NA	NA	NA	NA	NA	Chris Cloutier	NA	3.63	3.838	Not OA	Journal	2700	NA	NA	NA	NA	NA	NA	Medicine(all)	NA	NA	NA	NA	NA	NA
225	3/4/2015 13:41	Distribution patterns of the Diaptomidae (Calanoida: Copepoda) in southern Africa	1994	Hydrobiologia	Reject	NA	NA	NA	NA	NA	NA	NA	NA	NA	review	NA	Chris Cloutier	NA	0.066	1.428	Not OA	Journal	1104	NA	NA	NA	NA	NA	NA	Aquatic Science	NA	NA	NA	NA	NA	NA
226	3/4/2015 13:29	Diversity of cytochrome P450 genes in the mosquito, Anopheles albimanus	1994	Biochemical and Biophysical Research Communications	Reject	NA	NA	NA	NA	NA	NA	NA	NA	NA	one species	NA	Chris Cloutier	NA	0.287	0.925	Not OA	Journal	1303	1307	1312	1304	NA	NA	NA	Biochemistry	Cell Biology	Molecular Biology	Biophysics	NA	NA	NA
227	3/6/2015 11:34	Estimating terrestrial biodiversity through extrapolation.	1994	Philosophical Transactions of the Royal Society B: Biological Sciences	Reject	NA	NA	NA	NA	NA	NA	NA	NA	NA	review	NA	Chris Cloutier	NA	0.605	2.206	Not OA	Journal	1100	1300	NA	NA	NA	NA	NA	Agricultural and Biological Sciences(all)	Biochemistry, Genetics and Molecular Biology(all)	NA	NA	NA	NA	NA
228	3/4/2015 13:32	Biodiversity at the molecular level: the domains, kingdoms and phyla of life.	1994	Philosophical Transactions of the Royal Society B: Biological Sciences	Reject	NA	NA	NA	NA	NA	NA	NA	NA	NA	review paper	NA	Chris Cloutier	NA	0.605	2.206	Not OA	Journal	1100	1300	NA	NA	NA	NA	NA	Agricultural and Biological Sciences(all)	Biochemistry, Genetics and Molecular Biology(all)	NA	NA	NA	NA	NA
229	2/20/2015 15:58	Feeding habits in trilobites	1999	Palaeontology	Reject	NA	NA	NA	NA	NA	NA	NA	NA	NA	review paper	NA	Elyssa	NA	0.108	1.296	Not OA	Journal	1911	1105	NA	NA	NA	NA	NA	Palaeontology	Ecology, Evolution, Behavior and Systematics	NA	NA	NA	NA	NA
230	2/23/2015 20:43	Phylogenetic relationships of symbiotic spirochetes in the gut of diverse termites	1999	FEMS Microbiology Letters	Accept	3	Private	4	?	Insecta	Hymenoptera	Species	No	NA	NA	Terrestrial	Elyssa	Yes	0.198	0.915	Not OA	Journal	1311	1312	2404	NA	NA	NA	NA	Genetics	Molecular Biology	Microbiology	NA	NA	NA	NA
231	2/22/2015 11:59	Population dynamics of Daphnia spp. and implications for trophic interactions in a small, monomictic lake	1999	Journal of Plankton Research	Accept	3	University	8	?	Insecta, Crustacea	Diptera, Lepidoptera	Species	No	NA	NA	Freshwater	Elyssa	Yes	0.078	1.31	Not OA	Journal	2303	1105	1104	NA	NA	NA	NA	Ecology	Ecology, Evolution, Behavior and Systematics	Aquatic Science	NA	NA	NA	NA
232	2/20/2015 15:43	Variability of community structure of Copepoda related to El Nino 1982-83 and 1987-88 along the west coast of Baja California Peninsula, Mexico	1999	Fisheries Oceanography	Accept	1	Government	144	NA	Crustacea	NA	Species	No	NA	NA	Marine	Elyssa	No	0.084	1.441	Not OA	Journal	1910	1104	NA	NA	NA	NA	NA	Oceanography	Aquatic Science	NA	NA	NA	NA	NA
233	2/23/2015 14:34	Genetic population structure of the German cockroach, Blattella germanica: Absence of geographical variation	1999	Entomologia Experimentalis et Applicata	Reject	NA	NA	NA	NA	NA	NA	NA	NA	NA	1 species - genetic population paper	NA	Elyssa	NA	0.075	1.088	Not OA	Journal	1109	1105	NA	NA	NA	NA	NA	Insect Science	Ecology, Evolution, Behavior and Systematics	NA	NA	NA	NA	NA
234	3/11/2015 10:23	Maintenance and sustained use of insecticide-treated bednets and curtains three years after a controlled trial in western Kenya	1999	Tropical Medicine and International Health	Reject	NA	NA	NA	NA	NA	NA	NA	NA	NA	Sociological study, no arthropods collected	NA	Shaun	NA	0.241	1.538	Not OA	Journal	2725	2739	2405	NA	NA	NA	NA	Infectious Diseases	Public Health, Environmental and Occupational Health	Parasitology	NA	NA	NA	NA
235	2/20/2015 16:08	Conservation genetics of Cicindela deserticoloides, an endangered tiger beetle endemic to southeastern Spain	1999	Journal of Insect Conservation	Reject	NA	NA	NA	NA	NA	NA	NA	NA	NA	only one species - tiger beetle	NA	Elyssa	NA	0.062	1.06	Not OA	Journal	1109	2303	2309	1103	NA	NA	NA	Insect Science	Ecology	Nature and Landscape Conservation	Animal Science and Zoology	NA	NA	NA
236	2/23/2015 11:02	The Rift Valley complex as a barrier to gene flow for Anopheles gambiae in Kenya	1999	Journal of Heredity	Reject	NA	NA	NA	NA	NA	NA	NA	NA	NA	1 species mosquito	NA	Elyssa	NA	0.256	0.948	Not OA	Journal	1311	1312	2716	1305	NA	NA	NA	Genetics	Molecular Biology	Genetics(clinical)	Biotechnology	NA	NA	NA
237	3/9/2015 10:09	Anti-arthropod saliva antibodies among residents of a community at high risk for lyme disease in California	1999	American Journal of Tropical Medicine and Hygiene	Accept	6	University	4	170	Arachnida, Insecta	Diptera	Species	No	NA	NA	Terrestrial	Chris Cloutier	Yes	0.209	1.473	Not OA	Journal	2725	2406	2405	NA	NA	NA	NA	Infectious Diseases	Virology	Parasitology	NA	NA	NA	NA
238	2/18/2015 10:52	The co-radiations of pollinating insects and angiosperms in the Cretaceous	1999	Annals of the Missouri Botanical Garden	Reject	NA	NA	NA	NA	NA	NA	NA	NA	NA	fossils, not original work	NA	Elyssa	NA	0.1	0.958	Not OA	Journal	1110	1105	NA	NA	NA	NA	NA	Plant Science	Ecology, Evolution, Behavior and Systematics	NA	NA	NA	NA	NA
239	3/9/2015 18:34	Effects of selective logging on a bird community in the Brazilian Atlantic forest	1999	Condor	Reject	NA	NA	NA	NA	NA	NA	NA	NA	NA	Bird study, no arthropods collected	NA	Shaun	NA	0.074	1.051	Not OA	Journal	1105	1103	NA	NA	NA	NA	NA	Ecology, Evolution, Behavior and Systematics	Animal Science and Zoology	NA	NA	NA	NA	NA
240	2/18/2015 10:03	Bird communities in two types of anthropogenic successional vegetation in central Amazonia	1999	Condor	Reject	NA	NA	NA	NA	NA	NA	NA	NA	NA	not about insects (birds only)	NA	Elyssa	NA	0.074	1.051	Not OA	Journal	1105	1103	NA	NA	NA	NA	NA	Ecology, Evolution, Behavior and Systematics	Animal Science and Zoology	NA	NA	NA	NA	NA
241	3/9/2015 9:46	Abnormal microtubule packing in processes of SF9 cells expressing the FTDP-17 V337M tau mutation	1999	FEBS Letters	Reject	NA	NA	NA	NA	NA	NA	NA	NA	NA	NA	NA	Chris Cloutier	NA	0.484	0.998	Not OA	Journal	1303	1315	1307	1311	1312	1304	NA	Biochemistry	Structural Biology	Cell Biology	Genetics	Molecular Biology	Biophysics	NA
242	2/23/2015 13:41	The influence of sedimentary heterogeneity on within maerl bed differences in infaunal crustacean community	1999	Estuarine, Coastal and Shelf Science	Accept	1	University	69	6894	Crustacea	NA	Genus, Species	No	NA	NA	Marine	Elyssa	No	0.087	1.584	Not OA	Journal	1910	1104	NA	NA	NA	NA	NA	Oceanography	Aquatic Science	NA	NA	NA	NA	NA
243	2/18/2015 11:18	Survey of three bacterial louse-associated diseases among rural Andean communities in Peru: Prevalence of epidemic typhus, trench fever, and relapsing fever	1999	Clinical Infectious Diseases	Reject	NA	NA	NA	NA	NA	NA	NA	NA	NA	only 2 taxa - body lice and fleas	NA	Elyssa	NA	0.821	3.754	Not OA	Journal	2725	2726	NA	NA	NA	NA	NA	Infectious Diseases	Microbiology (medical)	NA	NA	NA	NA	NA
244	2/23/2015 13:57	Organic matter cycling in grassland soils of the Swiss Jura mountains: Biodiversity and strategies of the living communities	1999	Soil Biology and Biochemistry	Accept	4	University	4	?	Arachnida, Insecta	Other	order	No	NA	NA	Terrestrial	Elyssa	No	0.156	2.352	Not OA	Journal	1111	2404	NA	NA	NA	NA	NA	Soil Science	Microbiology	NA	NA	NA	NA	NA
245	2/23/2015 20:24	The effect of a lunar eclipse on the vertical migration behaviour of Meganyctiphanes norvegica (Crustacea: Euphausiacea) in the Ligurian Sea	1999	Journal of Plankton Research	Accept	NA	University, Government	10	?	Crustacea	NA	Species	No	NA	NA	Marine	Elyssa	No	0.078	1.31	Not OA	Journal	2303	1105	1104	NA	NA	NA	NA	Ecology	Ecology, Evolution, Behavior and Systematics	Aquatic Science	NA	NA	NA	NA
246	2/20/2015 15:50	Food chain organisms in hypersaline, industrial evaporation ponds	1999	Water Environment Research	Reject	NA	NA	NA	NA	NA	NA	NA	NA	NA	only two species we look for - 1 shrimp, 1 insect, and many other things	NA	Elyssa	NA	0.055	0.43	Not OA	Journal	2312	2304	NA	NA	NA	NA	NA	Water Science and Technology	Environmental Chemistry	NA	NA	NA	NA	NA
247	3/11/2015 9:39	Expression and purification of a secreted functional mouse/human chimaeric antibody against bacterial endotoxin in baculovirus-infected insect cells	1999	Biotechnology and Applied Biochemistry	Reject	NA	NA	NA	NA	NA	NA	NA	NA	NA	Genetic study, no arthropods collected	NA	Shaun	NA	0.143	0.621	Not OA	Journal	2204	2402	1502	3002	1313	1508	1305	Biomedical Engineering	Applied Microbiology and Biotechnology	Bioengineering	Drug Discovery	Molecular Medicine	Process Chemistry and Technology	Biotechnology
248	2/23/2015 20:13	A survey of fungal pathogens of aphids from South Africa, with special reference to cereal aphids	1999	Biological Control	Accept	4	Private	16	?	Arachnida	NA	Species	Yes	Whole/part of specimen	in addition - there is also DNA voucher of the fungus	Terrestrial	Elyssa	Yes	0.078	1.581	Not OA	Journal	1109	1102	NA	NA	NA	NA	NA	Insect Science	Agronomy and Crop Science	NA	NA	NA	NA	NA
249	3/11/2015 10:05	Biodiversity of predaceous coccinellidae in relation to bioindication and economic importance	1999	Agriculture, Ecosystems and Environment	Reject	NA	NA	NA	NA	NA	NA	NA	NA	NA	Review paper, no arthropods collected	NA	Shaun	NA	0.101	2.187	Not OA	Journal	2303	1103	1102	NA	NA	NA	NA	Ecology	Animal Science and Zoology	Agronomy and Crop Science	NA	NA	NA	NA
250	2/22/2015 11:27	Life-cycles and biological features of eggs predators of Lymantria dispar (Lepidoptera: Lymantriidae) in the Mamora cork oak forest, Morocco	1999	European Journal of Entomology	Accept	2	Museum	17	?	Insecta	Coleoptera, Lepidoptera, Hymenoptera	Species	No	NA	experiment semi-field and semi-lab	Terrestrial	Elyssa	No	0.047	0.747	Not OA	Journal	1109	NA	NA	NA	NA	NA	NA	Insect Science	NA	NA	NA	NA	NA	NA
251	2/23/2015 10:55	Ecological dominance by Paratrechina longicornis (Hymenoptera: Formicidae), an invasive tramp ant, in biosphere 2	1999	Florida Entomologist	Accept	17	University	34	2949	Arachnida, Insecta, Myriapoda	Coleoptera, Diptera, Lepidoptera, Hymenoptera, Other	Family, Species, Order	No	NA	NA	Terrestrial	Elyssa	No	0.044	0.765	DOAJ	Journal	1109	1105	NA	NA	NA	NA	NA	Insect Science	Ecology, Evolution, Behavior and Systematics	NA	NA	NA	NA	NA
252	3/9/2015 9:49	Spiders (Araneae) useful for pest limitation and bioindication	1999	Agriculture, Ecosystems and Environment	Reject	NA	NA	NA	NA	NA	NA	NA	NA	NA	review	NA	Chris Cloutier	NA	0.101	2.187	Not OA	Journal	2303	1103	1102	NA	NA	NA	NA	Ecology	Animal Science and Zoology	Agronomy and Crop Science	NA	NA	NA	NA
253	3/11/2015 10:25	Syrphidae: Can they be used as environmental bioindicators?	1999	Agriculture, Ecosystems and Environment	Reject	NA	NA	NA	NA	NA	NA	NA	NA	NA	Review study, no arthropods collected	NA	Shaun	NA	0.101	2.187	Not OA	Journal	2303	1103	1102	NA	NA	NA	NA	Ecology	Animal Science and Zoology	Agronomy and Crop Science	NA	NA	NA	NA
254	2/20/2015 13:49	The dimension of natural control of cereal aphids by predators [Die dimension der naturlichen kontrolle von getreideblattlausen durch pradatoren]	1999	Gesunde Pflanzen	Reject	NA	NA	NA	NA	NA	NA	NA	NA	NA	can't find - otherwise could be good	NA	Elyssa	NA	0.033	0.266	Not OA	Journal	1100	NA	NA	NA	NA	NA	NA	Agricultural and Biological Sciences(all)	NA	NA	NA	NA	NA	NA
255	2/19/2015 15:29	Roles of allelopathy in plant biodiversity and sustainable agriculture	1999	Critical Reviews in Plant Sciences	Reject	NA	NA	NA	NA	NA	NA	NA	NA	NA	no insect species	NA	Elyssa	NA	0.28	2.292	Not OA	Journal	1110	NA	NA	NA	NA	NA	NA	Plant Science	NA	NA	NA	NA	NA	NA
256	2/22/2015 12:58	Effects of agricultural intensification on soil-associated arthropod population dynamics, community structure, diversity and temporal variability over a seven-year period	1999	Soil Biology and Biochemistry	Accept	4	Government	11	?	Arachnida, Insecta, Myriapoda	Coleoptera, Other	Family, Species, Order, Class	No	NA	NA	Terrestrial	Elyssa	No	0.156	2.352	Not OA	Journal	1111	2404	NA	NA	NA	NA	NA	Soil Science	Microbiology	NA	NA	NA	NA	NA
257	2/23/2015 10:43	Reduced sequence variability on the neo-Y chromosome of Drosophila americana americana	1999	Genetics	Reject	NA	NA	NA	NA	NA	NA	NA	NA	NA	lab drosophila - not field	NA	Elyssa	NA	0.688	1.492	Not OA	Journal	1311	NA	NA	NA	NA	NA	NA	Genetics	NA	NA	NA	NA	NA	NA
258	2/23/2015 11:41	Entomology and nature conservation	1999	European Journal of Entomology	Reject	NA	NA	NA	NA	NA	NA	NA	NA	NA	review paper	NA	Elyssa	NA	0.047	0.747	Not OA	Journal	1109	NA	NA	NA	NA	NA	NA	Insect Science	NA	NA	NA	NA	NA	NA
259	2/23/2015 19:46	Fate of plasmid-bearing, luciferase marker gene tagged bacteria after feeding to the soil microarthropod Onychiurus fimatus (Collembola)	1999	FEMS Microbiology Ecology	Reject	NA	NA	NA	NA	NA	NA	NA	NA	NA	one species - lab	NA	Elyssa	NA	NA	NA	NA	NA	NA	NA	NA	NA	NA	NA	NA	NA	NA	NA	NA	NA	NA	NA
260	2/23/2015 11:29	Insect-plant food webs could provide new clues for pest management	1999	Environmental Entomology	Accept	2	University	75	4763	Insecta	Coleoptera, Diptera, Lepidoptera, Hymenoptera	Species	Yes	Whole/part of specimen	NA	Terrestrial	Elyssa	Yes	0.072	1.226	Not OA	Journal	1109	2303	1105	NA	NA	NA	NA	Insect Science	Ecology	Ecology, Evolution, Behavior and Systematics	NA	NA	NA	NA
261	2/18/2015 10:18	The genome of Melanoplus sanguinipes entomopoxvirus	1999	Journal of Virology	Reject	NA	NA	NA	NA	NA	NA	NA	NA	NA	genetics paper on virus - infects single species of grasshopper	NA	Elyssa	NA	0.745	2.032	Not OA	Journal	2403	2406	NA	NA	NA	NA	NA	Immunology	Virology	NA	NA	NA	NA	NA
262	2/22/2015 13:16	Garden flowers: Insect visits and the floral reward of horticulturally-modified variants	1999	Annals of Botany	Accept	NA	NA	18	?	Insecta	Coleoptera, Diptera, Lepidoptera, Hymenoptera	Family, Species	No	field guide (observations)	paper was more about flowers than insect, so no real overall list and could have missed some species. For sure, there are pollen beetles, hoverflies, bumblebees, butterflies and moths - NO actual collection - just observation, so would not need vouchers and did follow guides in the field	Terrestrial	Elyssa	No	0.218	1.997	Not OA	Journal	1110	NA	NA	NA	NA	NA	NA	Plant Science	NA	NA	NA	NA	NA	NA
263	3/10/2015 13:06	Community level analysis of ecotoxicological field studies: II. Replicated-design studies	1999	Environmental Toxicology and Chemistry	Reject	NA	NA	NA	NA	NA	NA	NA	NA	NA	Re-analysis of previously published data	NA	Shaun	NA	0.14	1.429	Not OA	Journal	2304	2307	NA	NA	NA	NA	NA	Environmental Chemistry	Health, Toxicology and Mutagenesis	NA	NA	NA	NA	NA
264	3/10/2015 14:03	Ecological risks of the use of sewage sludge as fertilizer in soil restoration: Effects on the soil microarthropod populations	1999	Land Degradation and Development	Accept	1	University	81	18800	Arachnida, Insecta, Crustacea, Categorization is by functional group	Coleoptera, Diptera, Other	Family, Genus, Species, Order, Suborder	No	NA	NA	Terrestrial	Shaun	No	0.052	0.976	Not OA	Journal	2300	3303	2304	1111	NA	NA	NA	Environmental Science(all)	Development	Environmental Chemistry	Soil Science	NA	NA	NA
265	3/9/2015 18:38	Short report: Epidemiologic studies on cutaneous leishmaniasis in eastern Panama	1999	American Journal of Tropical Medicine and Hygiene	Reject	NA	NA	NA	NA	NA	NA	NA	NA	NA	Epidemiology study, no arthropods collected	NA	Shaun	NA	0.209	1.473	Not OA	Journal	2725	2406	2405	NA	NA	NA	NA	Infectious Diseases	Virology	Parasitology	NA	NA	NA	NA
266	2/20/2015 11:28	Visual motion: Dendritic integration makes sense of the world	1999	Current Biology	Reject	NA	NA	NA	NA	NA	NA	NA	NA	NA	review - not original research	NA	Elyssa	NA	1.525	2.551	Not OA	Journal	1100	1300	NA	NA	NA	NA	NA	Agricultural and Biological Sciences(all)	Biochemistry, Genetics and Molecular Biology(all)	NA	NA	NA	NA	NA
267	2/19/2015 17:52	From chemical to population ecology: Infochemical use in an evolutionary context	1999	Journal of Chemical Ecology	Reject	NA	NA	NA	NA	NA	NA	NA	NA	NA	not original research - review paper	NA	Elyssa	NA	0.146	1.339	Not OA	Journal	1303	1105	NA	NA	NA	NA	NA	Biochemistry	Ecology, Evolution, Behavior and Systematics	NA	NA	NA	NA	NA
268	2/23/2015 18:06	Diversity in gas exchange and muscular activity patterns in insects studied by a respirometer-actograph	1999	Physiological Entomology	Reject	NA	NA	NA	NA	NA	NA	NA	NA	NA	about insect respiration - lab work	NA	Elyssa	NA	0.067	0.88	Not OA	Journal	1109	1105	1314	NA	NA	NA	NA	Insect Science	Ecology, Evolution, Behavior and Systematics	Physiology	NA	NA	NA	NA
269	2/23/2015 11:37	Movement patterns and population characteristics of the Karner blue butterfly (Lycaeides melissa samuelis) at Indiana Dunes National Lakeshore	1999	Natural Areas Journal	Reject	NA	NA	NA	NA	NA	NA	NA	NA	NA	can't find the article - could be good	NA	Elyssa	NA	0.043	0.604	Not OA	Journal	2303	2309	NA	NA	NA	NA	NA	Ecology	Nature and Landscape Conservation	NA	NA	NA	NA	NA
270	2/23/2015 18:05	The domain structure and retrotransposition mechanism of R2 elements are conserved throughout arthropods	1999	Molecular Biology and Evolution	Reject	NA	NA	NA	NA	NA	NA	NA	NA	NA	about insect gene sequences and not insects themselves	NA	Elyssa	NA	0.795	4.791	Not OA	Journal	1105	1311	1312	NA	NA	NA	NA	Ecology, Evolution, Behavior and Systematics	Genetics	Molecular Biology	NA	NA	NA	NA
271	2/19/2015 17:54	Amplified fragment length polymorphism analysis of different geographic populations of the gypsy moth, Lymantria dispar (Lepidoptera: Lymantriidae)	1999	Bulletin of Entomological Research	Reject	NA	NA	NA	NA	NA	NA	NA	NA	NA	only 1 species	NA	Elyssa	NA	0.071	1.129	Not OA	Journal	1109	1102	NA	NA	NA	NA	NA	Insect Science	Agronomy and Crop Science	NA	NA	NA	NA	NA
272	2/22/2015 11:42	Effect of IPM practices and conventional spraying on spider population dynamics in an apple orchard	1999	Agriculture, Ecosystems and Environment	Accept	1	Government	65	4804	Arachnida	NA	Species	No	NA	NA	Terrestrial	Elyssa	No	0.101	2.187	Not OA	Journal	2303	1103	1102	NA	NA	NA	NA	Ecology	Animal Science and Zoology	Agronomy and Crop Science	NA	NA	NA	NA
273	2/23/2015 19:27	Ecological impact of three pest management systems in New Zealand apple orchards	1999	Agriculture, Ecosystems and Environment	Accept	3	Private	10	?	Arachnida, Insecta	Diptera, Lepidoptera, Hymenoptera, Other	Genus, Species	No	NA	NA	Terrestrial	Elyssa	No	0.101	2.187	Not OA	Journal	2303	1103	1102	NA	NA	NA	NA	Ecology	Animal Science and Zoology	Agronomy and Crop Science	NA	NA	NA	NA
274	2/19/2015 15:52	Did a drastic change in fish species from kokanee to pond smelt decrease the secchi disc transparency in the oligotrophic Lake Towada, Japan?	1999	Fundamental and Applied Limnology	Reject	NA	NA	NA	NA	NA	NA	NA	NA	NA	can't find the paper - probably reject anyways	NA	Elyssa	NA	0.058	0.519	Not OA	Journal	2303	1105	1104	NA	NA	NA	NA	Ecology	Ecology, Evolution, Behavior and Systematics	Aquatic Science	NA	NA	NA	NA
275	2/23/2015 14:05	Atypical vitellins in ponerine ants (Formicidae: Hymenoptera)	1999	Journal of Insect Physiology	Accept	3	University	28	?	Insecta	Hymenoptera	Species	No	NA	NA	Terrestrial	Elyssa	No	0.154	1.376	Not OA	Journal	1109	1314	NA	NA	NA	NA	NA	Insect Science	Physiology	NA	NA	NA	NA	NA
276	2/22/2015 12:43	Purification of Drosophila nucleosome remodeling factor	1999	Methods in Enzymology	Reject	NA	NA	NA	NA	NA	NA	NA	NA	NA	not field collected drosophila	NA	Elyssa	NA	0.397	0.666	Not OA	Journal	1303	1312	NA	NA	NA	NA	NA	Biochemistry	Molecular Biology	NA	NA	NA	NA	NA
277	2/22/2015 12:39	Effects of 4-nonylphenol on benthic macroinvertebrates and insect emergence in littoral enclosures	1999	Environmental Toxicology and Chemistry	Accept	4	University	32	?	Insecta	Coleoptera, Diptera, Lepidoptera	Family, Sub-family, Tribe	No	NA	NA	Marine	Elyssa	Yes	0.14	1.429	Not OA	Journal	2304	2307	NA	NA	NA	NA	NA	Environmental Chemistry	Health, Toxicology and Mutagenesis	NA	NA	NA	NA	NA
278	3/11/2015 10:37	Ecological effects of mosquito control on zooplankton, insects, and birds	1999	Environmental Toxicology and Chemistry	Accept	7	University	257	not given	Insecta, Crustacea, Other	Diptera, Other	Genus, Species	No	NA	Wetlands = terrestrial + freshwater	Terrestrial, Freshwater	Shaun	Yes	0.14	1.429	Not OA	Journal	2304	2307	NA	NA	NA	NA	NA	Environmental Chemistry	Health, Toxicology and Mutagenesis	NA	NA	NA	NA	NA
279	2/15/2015 21:39	Role of hedgerows and ground cover management on arthropod populations in pear orchards	1999	Agriculture, Ecosystems and Environment	Accept	3	Government	NA	10959	Arachnida, Insecta	Coleoptera, Diptera, Lepidoptera, Hymenoptera, Other	Family, Genus, Species	No	NA	total family richness not given	Terrestrial	Elyssa	No	0.101	2.187	Not OA	Journal	2303	1103	1102	NA	NA	NA	NA	Ecology	Animal Science and Zoology	Agronomy and Crop Science	NA	NA	NA	NA
280	2/20/2015 13:56	The nuclear receptor superfamily has undergone extensive proliferation and diversification in nematodes	1999	Genome Research	Reject	NA	NA	NA	NA	NA	NA	NA	NA	NA	not on insects	NA	Elyssa	NA	3.833	4.235	Not OA	Journal	1311	2716	NA	NA	NA	NA	NA	Genetics	Genetics(clinical)	NA	NA	NA	NA	NA
281	2/23/2015 19:58	Different types of resistance against greenbug, Schizaphis graminum Rond, and the Russian wheat aphid, Diuraphis noxia Mordvilko, in wheat	1999	Plant Breeding	Reject	NA	NA	NA	NA	NA	NA	NA	NA	NA	2 species	NA	Elyssa	NA	0.067	0.883	Not OA	Journal	1110	1311	1102	NA	NA	NA	NA	Plant Science	Genetics	Agronomy and Crop Science	NA	NA	NA	NA
282	2/20/2015 10:55	On the mechanism of the γ → β frequency shift in neuronal oscillations induced in rat hippocampal slices by tetanic stimulation	1999	Journal of Neuroscience	Reject	NA	NA	NA	NA	NA	NA	NA	NA	NA	not about insects	NA	Elyssa	NA	0.971	2.909	Not OA	Journal	2800	NA	NA	NA	NA	NA	NA	Neuroscience(all)	NA	NA	NA	NA	NA	NA
283	3/18/2015 10:19	Effects of summer upwelling on the abundance and vertical distribution of fish and crustacean larvae off central Florida's Atlantic coast	1999	Journal of Experimental Marine Biology and Ecology	Accept	1	Government	5	?	Crustacea	NA	order	No	NA	NA	Marine	Elyssa	Yes	0.096	1.323	Not OA	Journal	1105	1104	NA	NA	NA	NA	NA	Ecology, Evolution, Behavior and Systematics	Aquatic Science	NA	NA	NA	NA	NA
284	2/18/2015 11:03	Fundy model forest: Partners in sustainable forest management	1999	Forestry Chronicle	Reject	NA	NA	NA	NA	NA	NA	NA	NA	NA	no insects - forest model and management preferences	NA	Elyssa	NA	0.035	0.408	Not OA	Journal	1107	NA	NA	NA	NA	NA	NA	Forestry	NA	NA	NA	NA	NA	NA
285	3/9/2015 9:58	Facultative hyperparasitism of developing parasitoids by the ectoparasitoids Eupelmus vuilleti and Eupelmus orientalis Craw [Hyperparasitisme facultatif de parasitoides en cours de developpement par les femelles des ectoparasitoides Eupelmus vuilleti et Eupelmus orientalis Craw]	1999	Comptes Rendus - Biologies	Accept	3	Government	3	N/A	Insecta	Coleoptera, Hymenoptera	Species	No	NA	NA	Terrestrial	Chris Cloutier	No	0.087	0.677	Not OA	Journal	1100	1300	2400	2700	NA	NA	NA	Agricultural and Biological Sciences(all)	Biochemistry, Genetics and Molecular Biology(all)	Immunology and Microbiology(all)	Medicine(all)	NA	NA	NA
286	3/9/2015 18:40	Tobacco retinoblastoma-related protein phosphorylated by a distinct cyclin-dependent kinase complex with Cdc2/cyclin D in vitro	1999	Plant Journal	Reject	NA	NA	NA	NA	NA	NA	NA	NA	NA	Microbiology study, no arthropods collected	NA	Shaun	NA	0.874	2.644	Not OA	Journal	1110	1307	1311	NA	NA	NA	NA	Plant Science	Cell Biology	Genetics	NA	NA	NA	NA
287	2/23/2015 11:49	Lack of a top-down effect on the zooplankton community after a cyprinid reduction	1999	Hydrobiologia	Accept	2	University	8	?	Crustacea	NA	Family, Species	No	NA	NA	Freshwater	Elyssa	No	0.066	1.428	Not OA	Journal	1104	NA	NA	NA	NA	NA	NA	Aquatic Science	NA	NA	NA	NA	NA	NA
288	2/20/2015 13:52	The role of an estuary environment for regeneration of claws in the American lobster, Homarus americanus H. Milne Edwards, 1837 (Decapoda)	1999	Crustaceana	Reject	NA	NA	NA	NA	NA	NA	NA	NA	NA	only one species	NA	Elyssa	NA	0.032	0.524	Not OA	Journal	1104	NA	NA	NA	NA	NA	NA	Aquatic Science	NA	NA	NA	NA	NA	NA
289	2/19/2015 14:37	Macrobenthos associated with a population of Anthothoe chilensis (Lesson, 1830) (Cnidaria, Actiniaria) in Mar del Plata harbor, Argentina	1999	Ciencias Marinas	Reject	NA	NA	NA	NA	NA	NA	NA	NA	NA	can't find paper - otherwise could be good	NA	Elyssa	NA	0.033	0.63	DOAJ	Journal	1104	NA	NA	NA	NA	NA	NA	Aquatic Science	NA	NA	NA	NA	NA	NA
290	3/18/2015 9:49	Low genetic diversity among pea aphid (Acyrthosiphon pisum) biotypes of different plant affiliation	1999	Heredity	Reject	NA	NA	NA	NA	NA	NA	NA	NA	NA	not field collected	NA	Elyssa	NA	0.333	1.538	Not OA	Journal	1311	2716	NA	NA	NA	NA	NA	Genetics	Genetics(clinical)	NA	NA	NA	NA	NA
291	3/11/2015 9:22	Oligochaetes of Karavasta Lagoon (Albania). Preliminary results	1999	Hydrobiologia	Reject	NA	NA	NA	NA	NA	NA	NA	NA	NA	Oligochaete study, no arthropods	NA	Shaun	NA	0.066	1.428	Not OA	Journal	1104	NA	NA	NA	NA	NA	NA	Aquatic Science	NA	NA	NA	NA	NA	NA
292	3/11/2015 10:14	Low adherence and high cost as factors in the failure of the use of insecticide-impregnated mosquito bed nets in the control of malaria in the Brazilian Amazon	1999	Revista da Sociedade Brasileira de Medicina Tropical	Reject	NA	NA	NA	NA	NA	NA	NA	NA	NA	Sociological study, no arthropods collected	NA	Shaun	NA	0.064	0.516	DOAJ	Journal	2725	2726	2405	NA	NA	NA	NA	Infectious Diseases	Microbiology (medical)	Parasitology	NA	NA	NA	NA
293	3/9/2015 18:27	Food supply for waders (Aves: Charadrii) in an estuarine area in the Bay of Cadiz (SW Iberian Peninsula)	1999	Acta Oecologica	Reject	NA	NA	NA	NA	NA	NA	NA	NA	NA	Only two arthropod species	NA	Shaun	NA	0.064	1.046	Not OA	Journal	1105	2309	NA	NA	NA	NA	NA	Ecology, Evolution, Behavior and Systematics	Nature and Landscape Conservation	NA	NA	NA	NA	NA
294	2/23/2015 19:54	Distribution of domestic Psocoptera in Madrid apartments	1999	Medical and Veterinary Entomology	Accept	2	University	10	409	Insecta	Other	Species	No	NA	NA	Terrestrial	Elyssa	No	0.109	1.317	Not OA	Journal	1109	1105	3400	2405	NA	NA	NA	Insect Science	Ecology, Evolution, Behavior and Systematics	veterinary(all)	Parasitology	NA	NA	NA
295	2/20/2015 15:33	Cretaceous age for the feathered dinosaurs of Liaoning, China	1999	Nature	Reject	NA	NA	NA	NA	NA	NA	NA	NA	NA	not original data - review	NA	Elyssa	NA	7.767	12.685	Not OA	Journal	1000	NA	NA	NA	NA	NA	NA	General	NA	NA	NA	NA	NA	NA
296	2/18/2015 11:24	A comparison of butterfly communities in native and agricultural riparian habitats in the Great Basin, USA	1999	Biological Conservation	Accept	4	University, Museum	62	4368	Insecta	Lepidoptera	Species	Yes	Whole/part of specimen	NA	Terrestrial	Elyssa	No	0.152	2.465	Not OA	Journal	1105	2309	NA	NA	NA	NA	NA	Ecology, Evolution, Behavior and Systematics	Nature and Landscape Conservation	NA	NA	NA	NA	NA
297	3/9/2015 10:54	Phylogenetic Signal in the COI, 16S, and 28S Genes for Inferring Relationships among Genera of Microgastrinae (Hymenoptera; Braconidae): Evidence of a High Diversification Rate in This Group of Parasitoids	1999	Molecular Phylogenetics and Evolution	Accept	2	University	26	N/A	Insecta	Hymenoptera	Family, Sub-family, Genus, Species	Yes	Whole/part of specimen	NA	Terrestrial	Chris Cloutier	No	0.194	2.198	Not OA	Journal	1105	1311	1312	NA	NA	NA	NA	Ecology, Evolution, Behavior and Systematics	Genetics	Molecular Biology	NA	NA	NA	NA
298	2/23/2015 14:29	Nitocrellopsis rouchi sp. n., a new ameirid harpacticoid from phreatic waters in France (Copepoda: Harpacticoida: Ameiridae)	1999	Hydrobiologia	Accept	3	University	7	?	Crustacea	NA	Species	No	NA	NA	Freshwater	Elyssa	No	0.066	1.428	Not OA	Journal	1104	NA	NA	NA	NA	NA	NA	Aquatic Science	NA	NA	NA	NA	NA	NA
299	2/19/2015 14:27	The pharmacological flexibility of the insect voltage gated sodium channel: Toxicity of AaIT to knockdown resistant (kdr) flies	1999	Insect Biochemistry and Molecular Biology	Reject	NA	NA	NA	NA	NA	NA	NA	NA	NA	only 2 species	NA	Elyssa	NA	0.292	1.704	Not OA	Journal	1109	1303	1312	NA	NA	NA	NA	Insect Science	Biochemistry	Molecular Biology	NA	NA	NA	NA
300	2/19/2015 15:04	Decomposition and arthropod succession on exposed rabbit carrion during summer at high altitudes in Colorado, USA	1999	Journal of Medical Entomology	Accept	2	Private	53	?	Arachnida, Insecta	Coleoptera, Diptera, Hymenoptera, Other	Species	Yes	Whole/part of specimen	NA	Terrestrial	Elyssa	No	0.131	1.243	Not OA	Journal	1109	2725	3400	2405	NA	NA	NA	Insect Science	Infectious Diseases	veterinary(all)	Parasitology	NA	NA	NA
301	2/19/2015 15:38	Carbinea, a new spider genus from North Queensland, Australia (Araneae, Amaurobioidea, Kababininae)	1999	Journal of Arachnology	Accept	1	Museum	4	?	Arachnida	NA	Species	Yes	Whole/part of specimen	NA	Terrestrial	Elyssa	No	0.04	0.836	Not OA	Journal	1109	NA	NA	NA	NA	NA	NA	Insect Science	NA	NA	NA	NA	NA	NA
302	3/9/2015 10:16	Spider and harvestman communities along a glaciation transect in the Italian dolomites	1999	Journal of Arachnology	Accept	1	University	164	3640	Arachnida	NA	Species	Yes	Whole/part of specimen	NA	Terrestrial	Chris Cloutier	No	0.04	0.836	Not OA	Journal	1109	NA	NA	NA	NA	NA	NA	Insect Science	NA	NA	NA	NA	NA	NA
303	3/10/2015 13:36	Comparative analyses of epigeic spider assemblages in Northern Hungarian winter wheat fields and their adjacent margins	1999	Journal of Arachnology	Accept	2	University	149	8403	Arachnida	NA	Species	No	NA	NA	Terrestrial	Shaun	No	0.04	0.836	Not OA	Journal	1109	NA	NA	NA	NA	NA	NA	Insect Science	NA	NA	NA	NA	NA	NA
304	2/22/2015 11:20	Architectural features of agricultural habitats and their impact on the spider inhabitants	1999	Journal of Arachnology	Reject	NA	NA	NA	NA	NA	NA	NA	NA	NA	review - not original research	NA	Elyssa	NA	0.04	0.836	Not OA	Journal	1109	NA	NA	NA	NA	NA	NA	Insect Science	NA	NA	NA	NA	NA	NA
306	2/23/2015 20:06	Abundance of spiders and insect predators on grapes in central California	1999	Journal of Arachnology	Accept	2	University	18	13584	Arachnida, Insecta	Coleoptera, Other	Genus, Species	Yes	Whole/part of specimen	NA	Terrestrial	Elyssa	No	0.04	0.836	Not OA	Journal	1109	NA	NA	NA	NA	NA	NA	Insect Science	NA	NA	NA	NA	NA	NA
307	3/11/2015 9:38	Trophic structure and natural history of bat guano invertebrate communities, with special reference to Brazilian caves	1999	Tropical Zoology	Accept	2	University	81	presence/absence	Arachnida, Insecta, Crustacea, Myriapoda	Coleoptera, Diptera, Lepidoptera, Hymenoptera, Other	Family, Genus	No	NA	NA	Terrestrial	Shaun	No	0.036	0.404	Not OA	Journal	1103	NA	NA	NA	NA	NA	NA	Animal Science and Zoology	NA	NA	NA	NA	NA	NA
308	3/9/2015 17:40	Ecologically guided bioprospecting in Panama	1999	Pharmaceutical Biology	Reject	NA	NA	NA	NA	NA	NA	NA	NA	NA	Broad description of a large project, details not given	NA	Shaun	NA	0.045	0.642	Not OA	Journal	1110	3607	3004	1308	NA	NA	NA	Plant Science	Medical Laboratory Technology	Pharmacology	Clinical Biochemistry	NA	NA	NA
309	3/9/2015 18:31	Efecto tóxico del DDT, clordano y agua de la presa Ignacio Ramírez (México), sobre Daphnia magna (Crustacea: Daphnidae)	1999	Revista de Biologia Tropical	Reject	NA	NA	NA	NA	NA	NA	NA	NA	NA	Only one species	NA	Shaun	NA	0.032	0.42	DOAJ	Journal	1100	NA	NA	NA	NA	NA	NA	Agricultural and Biological Sciences(all)	NA	NA	NA	NA	NA	NA
310	3/10/2015 13:28	Combining high risk science with ambitious social and economic goals	1999	Pharmaceutical Biology	Reject	NA	NA	NA	NA	NA	NA	NA	NA	NA	Review of a large project, arthropod collection details not reported	NA	Shaun	NA	0.045	0.642	Not OA	Journal	1110	3607	3004	1308	NA	NA	NA	Plant Science	Medical Laboratory Technology	Pharmacology	Clinical Biochemistry	NA	NA	NA
311	2/18/2015 10:06	Soil macrofauna under two grazing systems	1999	Cuban Journal of Agricultural Science	Reject	NA	NA	NA	NA	NA	NA	NA	NA	NA	can't find article - could possibly accept otherwise	NA	Elyssa	NA	0.026	0.028	Not OA	Journal	1103	NA	NA	NA	NA	NA	NA	Animal Science and Zoology	NA	NA	NA	NA	NA	NA
313	2/23/2015 20:37	Three pollination guilds and variation in floral characteristics of Bornean gingers (Zingiberaceae and Costaceae)	1999	American Journal of Botany	Accept	3	University	6	?	Insecta	Hymenoptera	Genus, Species	Yes	Whole/part of specimen	NA	Terrestrial	Elyssa	Yes	0.192	1.641	Not OA	Journal	1110	1105	1311	NA	NA	NA	NA	Plant Science	Ecology, Evolution, Behavior and Systematics	Genetics	NA	NA	NA	NA
314	2/23/2015 13:47	Shell utilization by the hermit crabs Diogenes pugilator (Roux, 1829), Paguristes eremita (Linnaeus, 1767) and Pagurus forbesii Bell, 1845 (Crustacea: Decapoda: Anomura), in a shallow-water community from Southern Spain	1999	Bulletin of Marine Science	Accept	2	University	3	?	Crustacea	NA	Species	No	NA	NA	Marine	Elyssa	Yes	0.051	0.886	Not OA	Journal	1910	1104	NA	NA	NA	NA	NA	Oceanography	Aquatic Science	NA	NA	NA	NA	NA
315	2/23/2015 19:43	Extracellular hydrolytic enzymes in the fungal genus Verticillium: Adaptations for pathogenesis	1999	Canadian Journal of Microbiology	Reject	NA	NA	NA	NA	NA	NA	NA	NA	NA	not about insects - fungal insect pathogens	NA	Elyssa	NA	0.093	0.621	Not OA	Journal	2402	2403	1311	1312	2404	NA	NA	Applied Microbiology and Biotechnology	Immunology	Genetics	Molecular Biology	Microbiology	NA	NA
316	3/17/2015 10:51	Summer Ephemeroptera, Plecoptera, and Trichoptera (EPT) species richness and community structure in the lower Illinois River basin of Illinois	1999	Great Lakes Entomologist	Accept	3	Government	72	17889	Insecta	Other	Genus, Species	Yes	Whole/part of specimen	NA	Freshwater	Chris Cloutier	No	0.029	0.06	Not OA	Journal	1109	1105	NA	NA	NA	NA	NA	Insect Science	Ecology, Evolution, Behavior and Systematics	NA	NA	NA	NA	NA
317	2/18/2015 9:57	Wildlife use of different-sized logging gaps in a tropical dry forest	1999	Tropical Ecology	Reject	NA	NA	NA	NA	NA	NA	NA	NA	NA	can't find paper - would probably be accepted otherwise	NA	Elyssa	NA	0.034	0.596	Not OA	Journal	2303	1110	1105	NA	NA	NA	NA	Ecology	Plant Science	Ecology, Evolution, Behavior and Systematics	NA	NA	NA	NA
318	2/19/2015 14:51	Changes in the plankton community following introduction of filter-feeding planktivorous fish	1999	Freshwater Biology	Accept	6	Government	3	?	Crustacea	Other	Species	No	NA	NA	Freshwater	Elyssa	Yes	0.105	2.139	Not OA	Journal	1104	NA	NA	NA	NA	NA	NA	Aquatic Science	NA	NA	NA	NA	NA	NA
319	2/18/2015 9:59	Depletion of biodiversity in an Acacia auriculiformis-introduced habitat	1999	International Journal of Ecology and Environmental Sciences	Reject	NA	NA	NA	NA	NA	NA	NA	NA	NA	can't find article - otherwise would probably accept	NA	Elyssa	NA	0.027	0.187	Not OA	Journal	2303	1105	2300	NA	NA	NA	NA	Ecology	Ecology, Evolution, Behavior and Systematics	Environmental Science(all)	NA	NA	NA	NA
320	2/22/2015 12:19	Gulluk lagoon (Aegean Sea, Turkey) ecosystems [Gulluk lagunu (Ege Denizi, Turkiye) ekosistemi]	1999	Turkish Journal of Zoology	Accept	5	University	21	?	Insecta, Crustacea	NA	Species	No	NA	NA	Marine	Elyssa	Yes	0.032	0.772	DOAJ	Journal	1103	NA	NA	NA	NA	NA	NA	Animal Science and Zoology	NA	NA	NA	NA	NA	NA
321	2/23/2015 11:21	Long-term effects of frequent low-intensity burning on the abundance of litter-dwelling invertebrates in coastal blackbutt forests of southeastern Australia	1999	Journal of Insect Conservation	Accept	1	Government	20	9405	Arachnida, Insecta, Crustacea, Myriapoda	Coleoptera, Diptera, Lepidoptera, Hymenoptera, Other	Family, order	No	NA	NA	Terrestrial	Elyssa	No	0.062	1.06	Not OA	Journal	1109	2303	2309	1103	NA	NA	NA	Insect Science	Ecology	Nature and Landscape Conservation	Animal Science and Zoology	NA	NA	NA
322	2/15/2015 21:22	A partial checklist of moths from mixed mesophytic hardwood forests in Louisiana (insecta: Lepidoptera)	1999	Transactions of the American Entomological Society	Accept	2	University	314	3155	Insecta	Lepidoptera	Species	No	NA		Terrestrial	Elyssa	No	0.027	0.525	Not OA	Journal	1109	1105	NA	NA	NA	NA	NA	Insect Science	Ecology, Evolution, Behavior and Systematics	NA	NA	NA	NA	NA
323	3/9/2015 10:56	Knowledge and attitudes to malaria control and acceptability of permethrin impregnated sisal curtains	1999	East African Medical Journal	Reject	NA	NA	NA	NA	NA	NA	NA	NA	NA	NA	NA	Chris Cloutier	NA	0.051	0.301	Not OA	Journal	2700	NA	NA	NA	NA	NA	NA	Medicine(all)	NA	NA	NA	NA	NA	NA
324	2/23/2015 12:03	Origin and diversity of Cainozoic deep-sea Ostracoda	1999	Crustaceana	Reject	NA	NA	NA	NA	NA	NA	NA	NA	NA	review paper	NA	Elyssa	NA	0.032	0.524	Not OA	Journal	1104	NA	NA	NA	NA	NA	NA	Aquatic Science	NA	NA	NA	NA	NA	NA
325	2/22/2015 12:11	New data to the knowledge on the corticolous mite fauna in Hungary (Acari: Prostigmata, Astigmata, Oribatida)	1999	Acta Phytopathologica et Entomologica Hungarica	Accept	3	Government	19	NA	Arachnida	NA	Species	No	NA	NA	Terrestrial	Elyssa	No	0.031	0.473	Not OA	Journal	1109	1110	NA	NA	NA	NA	NA	Insect Science	Plant Science	NA	NA	NA	NA	NA
326	2/20/2015 14:08	Diversity and abundance of insect herbivores collected on Castanopsis acuminatissima (Fagaceae) in New Guinea: Relationships with leaf production and surrounding vegetation	1999	European Journal of Entomology	Accept	1	Museum	69	3591	Insecta	Coleoptera, Lepidoptera, Other	Family, Species	No	NA	NA	Terrestrial	Elyssa	No	0.047	0.747	Not OA	Journal	1109	NA	NA	NA	NA	NA	NA	Insect Science	NA	NA	NA	NA	NA	NA
327	2/20/2015 10:50	The communities of terrestrial small mammals (Insectivora, Rodentia) of the Nebrodi Mountains (north-eastern Sicily)	1999	Italian Journal of Zoology	Reject	NA	NA	NA	NA	NA	NA	NA	NA	NA	not about insects	NA	Elyssa	NA	0.036	0.518	Not OA	Journal	1103	NA	NA	NA	NA	NA	NA	Animal Science and Zoology	NA	NA	NA	NA	NA	NA
328	3/18/2015 9:43	The lower Pleistocene fauna of the Sierra de Quibas (Abanilla, Murcia) [La fauna del pleistoceno inferior de la sierra de quibas (Abanilla, Murcia)]	1999	Estudios Geologicos	Reject	NA	NA	NA	NA	NA	NA	NA	NA	NA	fossils	NA	Elyssa	NA	0.03	0.235	DOAJ	Journal	1907	NA	NA	NA	NA	NA	NA	Geology	NA	NA	NA	NA	NA	NA
329	3/18/2015 10:12	On the phylogeny of Lake Baikal amphipods in the light of mitochondrial and nuclear DNA sequence data	1999	Crustaceana	Reject	NA	NA	NA	NA	NA	NA	NA	NA	NA	not field collected	NA	Elyssa	NA	0.032	0.524	Not OA	Journal	1104	NA	NA	NA	NA	NA	NA	Aquatic Science	NA	NA	NA	NA	NA	NA
330	2/23/2015 18:14	The acidic C-terminal domain of protein disulfide isomerase is not critical for the enzyme subunit function or for the chaperone or disulfide isomerase activities of the polypeptide	1999	EMBO Journal	Reject	NA	NA	NA	NA	NA	NA	NA	NA	NA	not about insects	NA	Elyssa	NA	2.265	2.874	Not OA	Journal	2800	1300	1312	2400	NA	NA	NA	Neuroscience(all)	Biochemistry, Genetics and Molecular Biology(all)	Molecular Biology	Immunology and Microbiology(all)	NA	NA	NA
331	3/10/2015 14:06	Transcriptional control: SWItched-on mobility	1999	Current Biology	Reject	NA	NA	NA	NA	NA	NA	NA	NA	NA	Genetics review article	NA	Shaun	NA	1.525	2.551	Not OA	Journal	1100	1300	NA	NA	NA	NA	NA	Agricultural and Biological Sciences(all)	Biochemistry, Genetics and Molecular Biology(all)	NA	NA	NA	NA	NA
332	2/23/2015 20:28	Emergence dynamics and bet hedging in a desert bee, Perdita portalis	1999	Proceedings of the Royal Society B: Biological Sciences	Reject	NA	NA	NA	NA	NA	NA	NA	NA	NA	one species	NA	Elyssa	NA	0.4	2.325	Not OA	Journal	1100	1300	2300	2400	2700	NA	NA	Agricultural and Biological Sciences(all)	Biochemistry, Genetics and Molecular Biology(all)	Environmental Science(all)	Immunology and Microbiology(all)	Medicine(all)	NA	NA
333	2/23/2015 11:33	Short-term memory in olfactory network dynamics	1999	Nature	Reject	NA	NA	NA	NA	NA	NA	NA	NA	NA	1 species (locust) - not sure if lab or field	NA	Elyssa	NA	7.767	12.685	Not OA	Journal	1000	NA	NA	NA	NA	NA	NA	General	NA	NA	NA	NA	NA	NA
334	2/22/2015 13:01	Analysis of human lymphotropic T-cell virus type II-like particle production by recombinant baculovirus-infected insect cells	1999	Virology	Reject	NA	NA	NA	NA	NA	NA	NA	NA	NA	not about insects - lab	NA	Elyssa	NA	0.355	1.188	Not OA	Journal	2406	NA	NA	NA	NA	NA	NA	Virology	NA	NA	NA	NA	NA	NA
335	2/23/2015 20:25	The bipolar kinesin, KLP61F, cross-links microtubules within interpolar microtubule bundles of Drosophila embryonic mitotic spindles	1999	Journal of Cell Biology	Reject	NA	NA	NA	NA	NA	NA	NA	NA	NA	NA	NA	Elyssa	NA	2.63	3.007	Not OA	Journal	1307	NA	NA	NA	NA	NA	NA	Cell Biology	NA	NA	NA	NA	NA	NA
336	2/23/2015 11:12	Bark beetles (Coleoptera, Scolytidae) and associated beetle species in mature managed and old-growth boreal forests in southern Finland	1999	Forest Ecology and Management	Accept	5	University	30	13557	Insecta	Coleoptera	Species	No	NA	NA	Terrestrial	Elyssa	No	0.08	1.726	Not OA	Journal	2309	1107	2308	NA	NA	NA	NA	Nature and Landscape Conservation	Forestry	Management, Monitoring, Policy and Law	NA	NA	NA	NA
337	3/18/2015 10:09	Experimental variation in polyandry affects parasite loads and fitness in a bumble-bee	1999	Nature	Reject	NA	NA	NA	NA	NA	NA	NA	NA	NA	one species	NA	Elyssa	NA	7.767	12.685	Not OA	Journal	1000	NA	NA	NA	NA	NA	NA	General	NA	NA	NA	NA	NA	NA
338	2/20/2015 11:34	Determination of food sources for benthic invertebrates in a salt marsh (Aiguillon Bay, France) by carbon and nitrogen stable isotopes: Importance of locally produced sources	1999	Marine Ecology - Progress Series	Reject	NA	NA	NA	NA	NA	NA	NA	NA	NA	no crustaceans or insects	NA	Elyssa	NA	0.119	1.662	Not OA	Journal	2303	1105	1104	NA	NA	NA	NA	Ecology	Ecology, Evolution, Behavior and Systematics	Aquatic Science	NA	NA	NA	NA
339	2/18/2015 10:56	Biochemical characterization of Bacillus thuringiensis cytolytic toxins in association with a phospholipid bilayer	1999	Biochemical Journal	Reject	NA	NA	NA	NA	NA	NA	NA	NA	NA	not about insects - no species	NA	Elyssa	NA	0.704	1.693	Not OA	Journal	1303	1307	1312	NA	NA	NA	NA	Biochemistry	Cell Biology	Molecular Biology	NA	NA	NA	NA
340	2/20/2015 12:18	Small scale patterns in the structure of macrofaunal assemblages of shallow soft sediments	1999	Journal of Experimental Marine Biology and Ecology	Accept	2	University	34	TBD	Crustacea	NA	Genus, Species	No	NA	check with others about the number of specimens	Marine	Elyssa	No	0.096	1.323	Not OA	Journal	1105	1104	NA	NA	NA	NA	NA	Ecology, Evolution, Behavior and Systematics	Aquatic Science	NA	NA	NA	NA	NA
341	2/23/2015 18:21	Distribution patterns of epipelagic copepods off Rio de Janeiro (SE Brazil) in summer 1991/1992 and winter 1992	1999	Hydrobiologia	Accept	3	University	43	?	Crustacea	NA	Genus, Species	No	NA	NA	Marine	Elyssa	No	0.066	1.428	Not OA	Journal	1104	NA	NA	NA	NA	NA	NA	Aquatic Science	NA	NA	NA	NA	NA	NA
342	3/10/2015 14:05	Recruitment of nanos to hunchback mRNA by Pumilio	1999	Genes and Development	Reject	NA	NA	NA	NA	NA	NA	NA	NA	NA	Genetic study, no arthropods collected	NA	Shaun	NA	3.63	3.838	Not OA	Journal	2700	NA	NA	NA	NA	NA	NA	Medicine(all)	NA	NA	NA	NA	NA	NA
343	2/19/2015 15:47	The vertical distribution of micronektonic decapod and mysid crustaceans across the Goban Spur of the Porcupine Seabight	1999	Marine Biology Research	Accept	1	Other	29	7838	Crustacea	NA	Species	No	NA	other institute = center of oceanography	Marine	Elyssa	No	0.052	0.646	Not OA	Journal	1105	1910	1104	NA	NA	NA	NA	Ecology, Evolution, Behavior and Systematics	Oceanography	Aquatic Science	NA	NA	NA	NA
344	2/22/2015 11:21	(1) Role of the pharmacist and sources of information	1999	Pharmaceutical Journal	Reject	NA	NA	NA	NA	NA	NA	NA	NA	NA	can't find article - probably not good anyways	NA	Elyssa	NA	0.027	0.072	Not OA	Journal	3003	3004	NA	NA	NA	NA	NA	Pharmaceutical Science	Pharmacology	NA	NA	NA	NA	NA
345	3/18/2015 9:42	Modelling water quality, bioindication and population dynamics in lotic ecosystems using neural networks	1999	Ecological Modelling	Reject	NA	NA	NA	NA	NA	NA	NA	NA	NA	model paper	NA	Elyssa	NA	0.083	1.335	Not OA	Journal	2302	NA	NA	NA	NA	NA	NA	Ecological Modelling	NA	NA	NA	NA	NA	NA
346	2/23/2015 12:00	Drosophila APC2 is a cytoskeletally-associated protein that regulates wingless signaling in the embryonic epidermis	1999	Journal of Cell Biology	Reject	NA	NA	NA	NA	NA	NA	NA	NA	NA	not field - lab	NA	Elyssa	NA	2.63	3.007	Not OA	Journal	1307	NA	NA	NA	NA	NA	NA	Cell Biology	NA	NA	NA	NA	NA	NA
347	2/18/2015 11:10	Characterization of two related Drosophila γ-tubulin complexes that differ in their ability to nucleate microtubules	1999	Journal of Cell Biology	Reject	NA	NA	NA	NA	NA	NA	NA	NA	NA	mention drosophila but lab - about microstructures and DNA	NA	Elyssa	NA	2.63	3.007	Not OA	Journal	1307	NA	NA	NA	NA	NA	NA	Cell Biology	NA	NA	NA	NA	NA	NA
348	2/23/2015 13:03	Population levels of bark beetles and associated insects in managed and unmanaged spruce stands	1999	Forest Ecology and Management	Accept	2	Private	17	370	Insecta	Coleoptera, Diptera, Hymenoptera, Other	Species	No	NA	NA	Terrestrial	Elyssa	No	0.08	1.726	Not OA	Journal	2309	1107	2308	NA	NA	NA	NA	Nature and Landscape Conservation	Forestry	Management, Monitoring, Policy and Law	NA	NA	NA	NA
349	3/10/2015 13:46	What is the impact of transposable elements on host genome variability?	1999	Proceedings of the Royal Society B: Biological Sciences	Reject	NA	NA	NA	NA	NA	NA	NA	NA	NA	Genetic study, no arthropods collected	NA	Shaun	NA	0.4	2.325	Not OA	Journal	1100	1300	2300	2400	2700	NA	NA	Agricultural and Biological Sciences(all)	Biochemistry, Genetics and Molecular Biology(all)	Environmental Science(all)	Immunology and Microbiology(all)	Medicine(all)	NA	NA
350	3/10/2015 13:25	The impact of canopy development on arthropod faunas in recently established Eucalyptus globulus plantations in Western Australia	1999	Forest Ecology and Management	Accept	3	Government	unclear, greater than 10	70000	Arachnida, Insecta, Categorization is by functional group	Coleoptera, Lepidoptera	Family, Genus, Species	No	NA	NA	Terrestrial	Shaun	No	0.08	1.726	Not OA	Journal	2309	1107	2308	NA	NA	NA	NA	Nature and Landscape Conservation	Forestry	Management, Monitoring, Policy and Law	NA	NA	NA	NA
351	2/19/2015 15:54	ATP-dependent histone octamer sliding mediated by the chromatin remodeling complex NURF	1999	Cell	Reject	NA	NA	NA	NA	NA	NA	NA	NA	NA	only one species - drosophila, and a lab study	NA	Elyssa	NA	9.428	9.996	Not OA	Journal	1300	NA	NA	NA	NA	NA	NA	Biochemistry, Genetics and Molecular Biology(all)	NA	NA	NA	NA	NA	NA
352	2/15/2015 21:02	Identification of profilin and src homology 3 domains as binding partners for Drosophila enabled	1999	Proceedings of the National Academy of Sciences of the United States of America	Reject	NA	NA	NA	NA	NA	NA	NA	NA	NA	Not about diversity - protein binding and markers in Drosophila	NA	Elyssa	NA	1.754	3.841	Not OA	Journal	1000	NA	NA	NA	NA	NA	NA	General	NA	NA	NA	NA	NA	NA
353	3/10/2015 13:44	Patterns of resource use in deep-water decapods	1999	Marine Ecology - Progress Series	Accept	2	University, Government	24	not given	Crustacea	NA	Family, Genus, Species, Order	No	NA	abundance given as density, not number of individuals	Marine	Shaun	Yes	0.119	1.662	Not OA	Journal	2303	1105	1104	NA	NA	NA	NA	Ecology	Ecology, Evolution, Behavior and Systematics	Aquatic Science	NA	NA	NA	NA
354	3/11/2015 10:17	Psetidotachidius jubatryensis (Copepoda: Harpacticoida): A new species from antarctic shallow waters and its ecology	1999	Marine Biodiversity	Reject	NA	NA	NA	NA	NA	NA	NA	NA	NA	Only one species described	NA	Shaun	NA	0.055	0.497	Not OA	Journal	1105	1104	1910	NA	NA	NA	NA	Ecology, Evolution, Behavior and Systematics	Aquatic Science	Oceanography	NA	NA	NA	NA
355	3/4/2015 11:42	Incidence of strawberry root fungi in conventional and organic production systems	1994	Applied Soil Ecology	Reject	NA	NA	NA	NA	NA	NA	NA	NA	NA	NA	NA	Chris Cloutier	NA	0.089	1.844	Not OA	Journal	2303	1111	1101	NA	NA	NA	NA	Ecology	Soil Science	Agricultural and Biological Sciences (miscellaneous)	NA	NA	NA	NA
356	3/9/2015 17:45	Spotting the darker side of ladybirds	1999	Biologist	Reject	NA	NA	NA	NA	NA	NA	NA	NA	NA	Cannot find article	NA	Shaun	NA	0.037	0.162	Not OA	Journal	1100	NA	NA	NA	NA	NA	NA	Agricultural and Biological Sciences(all)	NA	NA	NA	NA	NA	NA
357	2/23/2015 11:39	Fungal diversity inside caves of Southern India	1999	Current Science	Reject	NA	NA	NA	NA	NA	NA	NA	NA	NA	not about insects	NA	Elyssa	NA	0.053	0.57	DOAJ	Journal	1000	NA	NA	NA	NA	NA	NA	General	NA	NA	NA	NA	NA	NA
358	2/20/2015 13:16	Peter Chalmers Mitchell and antiwar evolutionism in Britain during the Great War	1989	Journal of the History of Biology	Reject	NA	NA	NA	NA	NA	NA	NA	NA	NA	NA	NA	Chris Cloutier	NA	0.034	0.49	Not OA	Journal	1100	1207	NA	NA	NA	NA	NA	Agricultural and Biological Sciences(all)	History and Philosophy of Science	NA	NA	NA	NA	NA
359	2/20/2015 13:50	Larger moths (Lepidoptera: Bombycoidea and sphingoidea) of the fushan experimental forest, Northern Taiwan	1999	Taiwan Journal of Forest Science	Reject	NA	NA	NA	NA	NA	NA	NA	NA	NA	can't find - otherwise could be good	NA	Elyssa	NA	0.029	0.246	Not OA	Journal	1101	NA	NA	NA	NA	NA	NA	Agricultural and Biological Sciences (miscellaneous)	NA	NA	NA	NA	NA	NA
360	3/3/2015 18:49	Diversity and structure of the bird community overwintering in the Himalayan subalpine zone: Is conservation compatible with tourism?	2004	Biological Conservation	Reject	NA	NA	NA	NA	NA	NA	NA	NA	NA	not about arthropods	NA	Elyssa	NA	0.152	2.465	Not OA	Journal	1105	2309	NA	NA	NA	NA	NA	Ecology, Evolution, Behavior and Systematics	Nature and Landscape Conservation	NA	NA	NA	NA	NA
361	2/20/2015 16:06	Cavernicolous and soil Millipedes from Mauritius (Diplopoda) [Les Diplopodes édaphiques et souterrains de l'Ile Maurice (Myriapoda, Diplopoda)]	1999	Revue Suisse de Zoologie	Accept	2	University, Museum	6	?	Myriapoda	NA	Species	No	NA	NA	Terrestrial	Elyssa	No	0.031	0.619	Not OA	Journal	1105	NA	NA	NA	NA	NA	NA	Ecology, Evolution, Behavior and Systematics	NA	NA	NA	NA	NA	NA
362	2/18/2015 10:59	A phylogenetic study on galactose-containing Candida species based on 18S ribosomal DNA sequences	1999	Journal of General and Applied Microbiology	Reject	NA	NA	NA	NA	NA	NA	NA	NA	NA	not about insects - fungal species	NA	Elyssa	NA	0.069	0.711	Not OA	Journal	2402	2404	NA	NA	NA	NA	NA	Applied Microbiology and Biotechnology	Microbiology	NA	NA	NA	NA	NA
363	3/10/2015 13:31	Sequence variations in the Boophilus microplus Bm86 locus and implications for immunoprotection in cattle vaccinated with this antigen	1999	Experimental and Applied Acarology	Reject	NA	NA	NA	NA	NA	NA	NA	NA	NA	Laboratory strains, not field-collected	NA	Shaun	NA	0.073	0.919	Not OA	Journal	1109	2303	NA	NA	NA	NA	NA	Insect Science	Ecology	NA	NA	NA	NA	NA
364	3/11/2015 10:10	Feeding habits and trophic niche overlap in a Carnivora community of Hungary	1999	Acta Theriologica	Reject	NA	NA	NA	NA	NA	NA	NA	NA	NA	Fox diet study, samples not identified further than "insect"	NA	Shaun	NA	0.047	0.923	Not OA	Journal	1105	1103	NA	NA	NA	NA	NA	Ecology, Evolution, Behavior and Systematics	Animal Science and Zoology	NA	NA	NA	NA	NA
365	2/23/2015 14:18	Early benthic organism colonization on a Caribbean coral reef (Barbados, West Indies): A plate experimental approach	1999	Marine Ecology	Accept	2	Government	58	1670	Crustacea	NA	Species	No	NA	NA	Marine	Elyssa	Yes	0.076	0.953	Not OA	Journal	2303	1105	1104	NA	NA	NA	NA	Ecology	Ecology, Evolution, Behavior and Systematics	Aquatic Science	NA	NA	NA	NA
366	3/9/2015 10:42	Species diversity and speciation in the endemic amphipods of Lake Baikal: Molecular evidence	1999	Crustaceana	Accept	2	University	11	N/A	Crustacea	NA	Family, Genus, Species, Sub-species	No	NA	NA	Freshwater	Chris Cloutier	No	0.032	0.524	Not OA	Journal	1104	NA	NA	NA	NA	NA	NA	Aquatic Science	NA	NA	NA	NA	NA	NA
367	2/23/2015 19:39	Phytophagous insects associated with Hieracium pilosella (Asteraceae) in Hungary, Central Europe	1999	Environmental Entomology	Accept	1	University	134	?	Arachnida, Insecta	Coleoptera, Diptera, Lepidoptera, Hymenoptera, Other	Genus, Species	No	NA	NA	Terrestrial	Elyssa	No	0.072	1.226	Not OA	Journal	1109	2303	1105	NA	NA	NA	NA	Insect Science	Ecology	Ecology, Evolution, Behavior and Systematics	NA	NA	NA	NA
368	2/20/2015 11:49	Genetic variations in space and time in Parnassius mnemosyne (L.) (Lepidoptera) populations in north-east Hungary: Implications for conservation	1999	Biological Conservation	Reject	NA	NA	NA	NA	NA	NA	NA	NA	NA	only one species of butterfly	NA	Elyssa	NA	0.152	2.465	Not OA	Journal	1105	2309	NA	NA	NA	NA	NA	Ecology, Evolution, Behavior and Systematics	Nature and Landscape Conservation	NA	NA	NA	NA	NA
369	2/20/2015 16:11	Variation in the density of questing Ixodes pacificus (Acari: Ixodidae) nymphs infected with Borrelia burgdorferi at different spatial scales in California	1999	Journal of Parasitology	Reject	NA	NA	NA	NA	NA	NA	NA	NA	NA	only one species - tick	NA	Elyssa	NA	0.073	0.69	Not OA	Journal	1105	2405	NA	NA	NA	NA	NA	Ecology, Evolution, Behavior and Systematics	Parasitology	NA	NA	NA	NA	NA
370	3/9/2015 10:34	Changes in seagrass-associated fish and crustacean communities on Florida Bay mud banks: The effects of recent ecosystem changes?	1999	Estuaries and Coasts	Accept	4	Government	44	65,367	Crustacea	NA	Family, Genus, Species	No	NA	NA	Marine	Chris Cloutier	Yes	0.086	1.017	Not OA	Journal	2303	1105	1104	NA	NA	NA	NA	Ecology	Ecology, Evolution, Behavior and Systematics	Aquatic Science	NA	NA	NA	NA
371	3/11/2015 10:03	Impact of metazooplankton on the composition and population dynamics of planktonic ciliates in a shallow, hypertrophic lake	1999	Aquatic Microbial Ecology	Accept	3	Government	10	not given	Crustacea	NA	Genus, Species	No	NA	Abundance given as density not number of individuals	Freshwater	Shaun	Yes	0.14	1.303	Not OA	Journal	1105	1104	NA	NA	NA	NA	NA	Ecology, Evolution, Behavior and Systematics	Aquatic Science	NA	NA	NA	NA	NA
372	3/11/2015 10:12	Spatial and temporal variability of the circulating epifaunal Invertebrates community in a temperate deciduous forest site in east of France	1999	Annales de la Societe Entomologique de France	Reject	NA	NA	NA	NA	NA	NA	NA	NA	NA	Cannot find article	NA	Shaun	NA	0.032	0.434	Not OA	Journal	1109	1105	NA	NA	NA	NA	NA	Insect Science	Ecology, Evolution, Behavior and Systematics	NA	NA	NA	NA	NA
373	2/23/2015 11:00	Diversity and efficiency of the pollinating entomofauna (Hymenoptera : Apidae) of Faba bean (Vicia faba L.) in two locations in France and Spain [Diversite et efficacite de l'entomofaune pollinisatrice (Hymenoptera : Apidae) de la feverole (Vicia faba L.) sur deux sites, en France et en Espagne]	1999	Annales de la Societe Entomologique de France	Reject	NA	NA	NA	NA	NA	NA	NA	NA	NA	can't find paper - looks like it would be good though	NA	Elyssa	NA	0.032	0.434	Not OA	Journal	1109	1105	NA	NA	NA	NA	NA	Insect Science	Ecology, Evolution, Behavior and Systematics	NA	NA	NA	NA	NA
374	2/19/2015 15:26	Edge effects on ambrosia beetle assemblages in a lowland rain forest, bordering oil palm plantations, in Peninsular Malaysia	1999	Journal of Tropical Forest Science	Accept	1	Private	31	1401	Insecta	Coleoptera	Species	Yes	Whole/part of specimen	Not sure about location - says its a research institute (FFPRI)	Terrestrial	Elyssa	No	0.035	0.542	Not OA	Journal	1107	NA	NA	NA	NA	NA	NA	Forestry	NA	NA	NA	NA	NA	NA
375	2/23/2015 11:58	Diet of fishers (Martes pennanti) at the southernmost extent of their range	1999	Journal of Mammalogy	Accept	6	Government	9	?	Arachnida, Insecta	Coleoptera, Lepidoptera, Hymenoptera	Family, order	No	NA	NA	Terrestrial	Elyssa	Yes	0.08	1.571	Not OA	Journal	2303	1105	2309	1311	1103	NA	NA	Ecology	Ecology, Evolution, Behavior and Systematics	Nature and Landscape Conservation	Genetics	Animal Science and Zoology	NA	NA
376	3/3/2015 18:55	Intracellular Symbionts and Other Bacteria Associated with Deer Ticks (Ixodes scapularis) from Nantucket and Wellfleet, Cape Cod, Massachusetts	2004	Applied and Environmental Microbiology	Reject	NA	NA	NA	NA	NA	NA	NA	NA	NA	one species	NA	Elyssa	NA	0.306	2.192	Not OA	Journal	2303	2402	1106	1305	NA	NA	NA	Ecology	Applied Microbiology and Biotechnology	Food Science	Biotechnology	NA	NA	NA
377	3/5/2015 10:03	A chromosome painting test of the basal Eutherian karyotype	2004	Chromosome Research	Reject	NA	NA	NA	NA	NA	NA	NA	NA	NA	not about arthropods	NA	Elyssa	NA	0.673	1.131	Not OA	Journal	1311	NA	NA	NA	NA	NA	NA	Genetics	NA	NA	NA	NA	NA	NA
378	3/4/2015 12:47	Patterns of Genetic Variability in Anopheles quadrimaculatis (sensu stricto) (Diptera: Culicidae) Populations in Eastern Arkansas	2004	Journal of Medical Entomology	Reject	NA	NA	NA	NA	NA	NA	NA	NA	NA	only one species	NA	Elyssa	NA	0.131	1.243	Not OA	Journal	1109	2725	3400	2405	NA	NA	NA	Insect Science	Infectious Diseases	veterinary(all)	Parasitology	NA	NA	NA
379	3/4/2015 14:39	Genetic diversity and structure of urban populations of Pieris butterflies assessed using amplified fragment length polymorphism	2004	Molecular Ecology	Reject	NA	NA	NA	NA	NA	NA	NA	NA	NA	two species	NA	Elyssa	NA	0.387	2.749	Not OA	Journal	1105	1311	NA	NA	NA	NA	NA	Ecology, Evolution, Behavior and Systematics	Genetics	NA	NA	NA	NA	NA
380	3/4/2015 14:33	Conditional use of sex and parthenogenesis for worker and queen production in ants	2004	Science	Reject	NA	NA	NA	NA	NA	NA	NA	NA	NA	only one species	NA	Elyssa	NA	5.425	10.564	Not OA	Journal	1000	NA	NA	NA	NA	NA	NA	General	NA	NA	NA	NA	NA	NA
381	3/4/2015 13:48	An amphibian model to test the effects of xenobiotic chemicals on development of the hematopoietic system	2004	Environmental Toxicology and Chemistry	Reject	NA	NA	NA	NA	NA	NA	NA	NA	NA	not about arthropods	NA	Elyssa	NA	0.14	1.429	Not OA	Journal	2304	2307	NA	NA	NA	NA	NA	Environmental Chemistry	Health, Toxicology and Mutagenesis	NA	NA	NA	NA	NA
382	3/2/2015 16:31	Influence of a bimodal emergence strategy of a Dipteran host on life-history traits of its main parasitoids	2004	Ecological Entomology	Reject	4	University	4	?	Insecta	Coleoptera, Diptera, Other	Species	No	NA	NA	Terrestrial	Elyssa	No	0.108	1.113	Not OA	Journal	1109	2303	NA	NA	NA	NA	NA	Insect Science	Ecology	NA	NA	NA	NA	NA
383	3/4/2015 13:10	Assemblages of spiders on models of semi-arid shrubs	2004	Journal of Arachnology	Accept	2	University	48	9231	Arachnida	NA	Family, Genus, Species	Yes	Whole/part of specimen	most were identified to species (a couple only genus) and then a couple extra families were put there also (all taxa included in the total species section)	Terrestrial	Elyssa	No	0.04	0.836	Not OA	Journal	1109	NA	NA	NA	NA	NA	NA	Insect Science	NA	NA	NA	NA	NA	NA
384	3/2/2015 15:24	Genetic and biochemical characterization of field-evolved resistance to Bacillus thuringiensis toxin Cry1Ac in the diamondback moth, Plutella xylostella	2004	Applied and Environmental Microbiology	Reject	NA	NA	NA	NA	NA	NA	NA	NA	NA	one species	NA	Elyssa	NA	0.306	2.192	Not OA	Journal	2303	2402	1106	1305	NA	NA	NA	Ecology	Applied Microbiology and Biotechnology	Food Science	Biotechnology	NA	NA	NA
385	3/4/2015 13:51	Survey of Persistent Organochlorine Contaminants (PCBs, PCDD/Fs, and PAHs), Heavy Metals (Cu, Cd, Zn, Pb, and Hg), and Arsenic in Food Samples from Huelva (Spain): Levels and Health Implications	2004	Journal of Agricultural and Food Chemistry	Reject	NA	NA	NA	NA	NA	NA	NA	NA	NA	not about arthropods	NA	Elyssa	NA	0.144	1.705	Not OA	Journal	1100	1600	NA	NA	NA	NA	NA	Agricultural and Biological Sciences(all)	Chemistry(all)	NA	NA	NA	NA	NA
386	3/3/2015 19:07	Calreticulin promotes folding of functional human leukocyte antigen class I molecules in vitro	2004	Journal of Biological Chemistry	Reject	NA	NA	NA	NA	NA	NA	NA	NA	NA	not about arthropods	NA	Elyssa	NA	0.793	2.011	Not OA	Journal	1303	1307	1312	NA	NA	NA	NA	Biochemistry	Cell Biology	Molecular Biology	NA	NA	NA	NA
387	3/4/2015 13:00	Multitrophic effects of elevated atmospheric CO2 on understory plant and arthropod communities	2004	Environmental Entomology	Accept	3	University	158	3069	Arachnida, Insecta	Coleoptera, Diptera, Hymenoptera, Other	morphospecies	Yes	Whole/part of specimen	NA	Terrestrial	Elyssa	No	0.072	1.226	Not OA	Journal	1109	2303	1105	NA	NA	NA	NA	Insect Science	Ecology	Ecology, Evolution, Behavior and Systematics	NA	NA	NA	NA
388	3/2/2015 16:36	Why is brood reduction in Florida scrub-jays higher in suburban than in wildland habitats?	2004	Canadian Journal of Zoology	Reject	NA	NA	NA	NA	NA	NA	NA	NA	NA	not about insects	NA	Elyssa	NA	0.081	0.909	Not OA	Journal	1105	1103	NA	NA	NA	NA	NA	Ecology, Evolution, Behavior and Systematics	Animal Science and Zoology	NA	NA	NA	NA	NA
389	3/5/2015 10:43	The food habits of four species of triakid sharks, Triakis scyllium, Hemitriakis japanica, Mustelus griseus and Mustelus manazo, in the central Seto Inland Sea, Japan	2004	Fisheries Science	Accept	2	University	60	?	Crustacea	NA	Family, Genus, Species	No	NA	NA	Marine	Elyssa	Yes	0.044	0.555	Not OA	Journal	1104	NA	NA	NA	NA	NA	NA	Aquatic Science	NA	NA	NA	NA	NA	NA
390	3/4/2015 15:12	A functional analysis of the benthic macrofauna of the São Sebastião Channel (Southeastern Brazil)	2004	Marine Ecology	Accept	3	University	98	?	Crustacea	NA	Genus, Species	No	NA	NA	Freshwater	Elyssa	Yes	0.076	0.953	Not OA	Journal	2303	1105	1104	NA	NA	NA	NA	Ecology	Ecology, Evolution, Behavior and Systematics	Aquatic Science	NA	NA	NA	NA
391	3/5/2015 9:43	Topology of large European rivers according to their Chironomidae communities (Insecta : Diptera)	2004	Annales de Limnologie	Reject	NA	NA	NA	NA	NA	NA	NA	NA	NA	literature collected data	NA	Elyssa	NA	0.043	0.736	Not OA	Journal	1104	NA	NA	NA	NA	NA	NA	Aquatic Science	NA	NA	NA	NA	NA	NA
392	3/11/2015 9:15	Feeding behavior of four arboreal Darwin's finches: Adaptations to spatial and seasonal variability	2004	Condor	Reject	NA	NA	NA	NA	NA	NA	NA	NA	NA	diet of finch simply classified as "insects"	NA	Elyssa	NA	0.074	1.051	Not OA	Journal	1105	1103	NA	NA	NA	NA	NA	Ecology, Evolution, Behavior and Systematics	Animal Science and Zoology	NA	NA	NA	NA	NA
393	3/5/2015 10:31	Forensic entomology and climatic change	2004	Forensic Science International	Reject	NA	NA	NA	NA	NA	NA	NA	NA	NA	review paper	NA	Elyssa	NA	0.14	1.33	Not OA	Journal	2734	NA	NA	NA	NA	NA	NA	Pathology and Forensic Medicine	NA	NA	NA	NA	NA	NA
394	2/25/2015 14:57	Moths (Insecta: Lepidoptera) and conservation: Background and perspective	2004	Journal of Insect Conservation	Reject	NA	NA	NA	NA	NA	NA	NA	NA	NA	review paper	NA	Elyssa	NA	0.062	1.06	Not OA	Journal	1109	2303	2309	1103	NA	NA	NA	Insect Science	Ecology	Nature and Landscape Conservation	Animal Science and Zoology	NA	NA	NA
395	3/11/2015 9:12	Wintering yellow-rumped warblers (Dendroica coronata) track manipulated abundance of myrica cerifera fruits	2004	Auk	Reject	NA	NA	NA	NA	NA	NA	NA	NA	NA	not about arthropods	NA	Elyssa	NA	0.096	1.276	Not OA	Journal	1105	1103	NA	NA	NA	NA	NA	Ecology, Evolution, Behavior and Systematics	Animal Science and Zoology	NA	NA	NA	NA	NA
396	3/5/2015 10:25	Genetic diversity in the mtDNA control region and population structure in the pink shrimp Farfantepenaeus duorarum	2004	Journal of Crustacean Biology	Reject	NA	NA	NA	NA	NA	NA	NA	NA	NA	one species	NA	Elyssa	NA	0.045	0.893	Not OA	Journal	1104	NA	NA	NA	NA	NA	NA	Aquatic Science	NA	NA	NA	NA	NA	NA
397	3/5/2015 10:00	Toxicity of essential oil vapours to two greenhouse pests, Tetranychus urticae Koch and Bemisia tabaci Genn.	2004	Industrial Crops and Products	Reject	NA	NA	NA	NA	NA	NA	NA	NA	NA	only two species	NA	Elyssa	NA	0.093	1.669	Not OA	Journal	1102	NA	NA	NA	NA	NA	NA	Agronomy and Crop Science	NA	NA	NA	NA	NA	NA
398	3/4/2015 11:19	Optimal benthic macrofaunal sampling protocol for detecting differences among four habitats in Willapa Bay, Washington, USA	2004	Estuaries and Coasts	Accept	NA	NA	172	44947	Crustacea	NA	Genus, Species	No	NA	NA	Freshwater	Elyssa	No	0.086	1.017	Not OA	Journal	2303	1105	1104	NA	NA	NA	NA	Ecology	Ecology, Evolution, Behavior and Systematics	Aquatic Science	NA	NA	NA	NA
399	2/23/2015 19:32	A revision of the Pseudojaniridae Wilson, with a description of a new genus of Stenetriidae Hansen (Crustacea: Isopoda: Asellota)	1999	Invertebrate Systematics	Reject	NA	NA	NA	NA	NA	NA	NA	NA	NA	no original data colection	NA	Elyssa	NA	0.059	1.477	Not OA	Journal	1105	NA	NA	NA	NA	NA	NA	Ecology, Evolution, Behavior and Systematics	NA	NA	NA	NA	NA	NA
400	3/4/2015 10:36	Reliability characteristics of natural functional group interaction webs	2004	Evolutionary Ecology Research	Accept	4	University	NA	161021	Categorization is by functional group	NA	Species	No	NA	species number is written but unclear if there is ovelap	Terrestrial	Elyssa	No	0.129	0.757	Not OA	Journal	1105	NA	NA	NA	NA	NA	NA	Ecology, Evolution, Behavior and Systematics	NA	NA	NA	NA	NA	NA
401	3/3/2015 17:51	Food of sand smelt, Atherina boyeri Risso, 1810 (Pisces: Atherinidae) in the estuary of the Mala Neretva River (middle-eastern Adriatic, Croatia)	2004	Scientia Marina	Accept	7	University	13	?	Insecta, Crustacea	NA	sub-order	No	NA	NA	Freshwater	Elyssa	Yes	0.046	0.855	DOAJ	Journal	1910	1104	NA	NA	NA	NA	NA	Oceanography	Aquatic Science	NA	NA	NA	NA	NA
402	3/5/2015 10:21	Craniometrical characteristics of some Sorex araneus (Insectivora) chromosomal races	2004	Zoologicheskii Zhurnal	Reject	NA	NA	NA	NA	NA	NA	NA	NA	NA	not about arthropods	NA	Elyssa	NA	NA	NA	Not OA	Journal	1103	NA	NA	NA	NA	NA	NA	Animal Science and Zoology	NA	NA	NA	NA	NA	NA
403	3/2/2015 16:40	Surface structure, model and mechanism of an insect integument adapted to be damaged easily	2004	Journal of Nanobiotechnology	Reject	NA	NA	NA	NA	NA	NA	NA	NA	NA	one species, lab	NA	Elyssa	NA	0.189	0.881	DOAJ	Journal	2204	2402	1502	3003	1313	2701	NA	Biomedical Engineering	Applied Microbiology and Biotechnology	Bioengineering	Pharmaceutical Science	Molecular Medicine	Medicine (miscellaneous)	NA
404	3/5/2015 9:04	Gene discovery through expressed sequence tags generated from the spider Uroctea lesserti schenkel	2004	Korean Journal of Genetics	Reject	NA	NA	NA	NA	NA	NA	NA	NA	NA	one species	NA	Elyssa	NA	NA	0.386	Not OA	Journal	1311	NA	NA	NA	NA	NA	NA	Genetics	NA	NA	NA	NA	NA	NA
405	3/3/2015 18:44	Documentation of high-level Bacillus sphaericus 2362 resistance in field populations of Culex quinquefasciatus breeding in polluted water in Thailand	2004	Journal of the American Mosquito Control Association	Reject	NA	NA	NA	NA	NA	NA	NA	NA	NA	one species	NA	Elyssa	NA	0.063	0.996	Not OA	Journal	1109	1105	2739	NA	NA	NA	NA	Insect Science	Ecology, Evolution, Behavior and Systematics	Public Health, Environmental and Occupational Health	NA	NA	NA	NA
406	3/5/2015 10:28	Fluctuation-induced symmetry breaking in a bistable system: A generic mechanism of selection between competing options	2004	International Journal of Bifurcation and Chaos in Applied Sciences and Engineering	Reject	NA	NA	NA	NA	NA	NA	NA	NA	NA	not about arthropods	NA	Elyssa	NA	0.058	0.971	Not OA	Journal	2604	1000	2200	2611	NA	NA	NA	Applied Mathematics	General	Engineering(all)	Modelling and Simulation	NA	NA	NA
407	3/5/2015 10:26	Position of the CrPV IRES on the 40S subunit and factor dependence of IRES/80S ribosome assembly	2004	EMBO Reports	Reject	NA	NA	NA	NA	NA	NA	NA	NA	NA	not about arthropods	NA	Elyssa	NA	1.198	1.306	Not OA	Journal	1303	1311	1312	NA	NA	NA	NA	Biochemistry	Genetics	Molecular Biology	NA	NA	NA	NA
408	2/25/2015 14:47	Molecular characterization of Borrelia isolates from ticks and mammals from the southern United States	2004	Journal of Parasitology	Reject	NA	NA	NA	NA	NA	NA	NA	NA	NA	not about insects	NA	Elyssa	NA	0.073	0.69	Not OA	Journal	1105	2405	NA	NA	NA	NA	NA	Ecology, Evolution, Behavior and Systematics	Parasitology	NA	NA	NA	NA	NA
409	3/3/2015 18:34	On the paleoichthyofauna from the Aiuruoca Tertiary Basin, Minas Gerais State, Brazil	2004	Ameghiniana	Reject	NA	NA	NA	NA	NA	NA	NA	NA	NA	not about arthropods	NA	Elyssa	NA	0.036	0.633	OA registered	Journal	1911	1105	NA	NA	NA	NA	NA	Palaeontology	Ecology, Evolution, Behavior and Systematics	NA	NA	NA	NA	NA
410	3/9/2015 13:24	The sphere organelle contains small nuclear ribonucleoproteins	1989	Proceedings of the National Academy of Sciences of the United States of America	Reject	NA	NA	NA	NA	NA	NA	NA	NA	NA	1 wild caught species others domestic	NA	Chris Cloutier	NA	1.754	3.841	Not OA	Journal	1000	NA	NA	NA	NA	NA	NA	General	NA	NA	NA	NA	NA	NA
411	2/25/2015 15:24	Development of a reconstitution system for Rinderpest virus RNA synthesis in vitro	2004	Virus Research	Reject	NA	NA	NA	NA	NA	NA	NA	NA	NA	no insect - lab	NA	Elyssa	NA	0.237	1.184	Not OA	Journal	2725	2406	1306	NA	NA	NA	NA	Infectious Diseases	Virology	Cancer Research	NA	NA	NA	NA
412	3/11/2015 10:00	Higher taxa surrogates of spider (Araneae) diversity and their efficiency in conservation	2004	Biological Conservation	Accept	4	University	412	30000	Arachnida	NA	Genus, Species	No	NA	NA	Terrestrial	Elyssa	No	0.152	2.465	Not OA	Journal	1105	2309	NA	NA	NA	NA	NA	Ecology, Evolution, Behavior and Systematics	Nature and Landscape Conservation	NA	NA	NA	NA	NA
413	3/4/2015 10:26	The effects of power station entrainment passage on three species of marine planktonic crustacean, Acartia tonsa (Copepoda), Crangon crangon (Decapoda) and Homarus gammarus (Decapoda)	2004	Marine Environmental Research	Accept	2	Museum	3	?	Crustacea	NA	Species	No	NA	NA	Marine	Elyssa	No	0.078	0.964	Not OA	Journal	1910	2310	1104	NA	NA	NA	NA	Oceanography	Pollution	Aquatic Science	NA	NA	NA	NA
414	3/5/2015 9:58	The MRJP/YELLOW protein family of Apis mellifera: Identification of new members in the EST library	2004	Journal of Insect Physiology	Reject	NA	NA	NA	NA	NA	NA	NA	NA	NA	two species, lab	NA	Elyssa	NA	0.154	1.376	Not OA	Journal	1109	1314	NA	NA	NA	NA	NA	Insect Science	Physiology	NA	NA	NA	NA	NA
415	3/4/2015 11:56	Determination of malathion and diazinon resistance by sequencing the MdαE7 gene from Guatemala, Colombia, Manhattan, and Thailand housefly (Musca domestica L.) strains	2004	Genetika	Reject	NA	NA	NA	NA	NA	NA	NA	NA	NA	only one species	NA	Elyssa	NA	0.033	0.096	Not OA	Journal	1311	NA	NA	NA	NA	NA	NA	Genetics	NA	NA	NA	NA	NA	NA
416	3/4/2015 14:25	Dynamics and stability of insect locomotion: A hexapedal model for horizontal plane motions	2004	Biological Cybernetics	Reject	NA	NA	NA	NA	NA	NA	NA	NA	NA	model, no field collected data	NA	Elyssa	NA	0.124	1.055	Not OA	Journal	1305	1700	NA	NA	NA	NA	NA	Biotechnology	Computer Science(all)	NA	NA	NA	NA	NA
417	3/4/2015 14:00	Changes in the crustacean communities of Lakes Michigan, Huron, and Erie following the invasion of the predatory cladoceran Bythotrephes longimanus	2004	Canadian Journal of Fisheries and Aquatic Sciences	Accept	2	Private	24	106672	Crustacea	NA	Species	No	NA	NA	Freshwater	Elyssa	No	0.113	1.294	Not OA	Journal	1105	1104	NA	NA	NA	NA	NA	Ecology, Evolution, Behavior and Systematics	Aquatic Science	NA	NA	NA	NA	NA
418	3/4/2015 14:45	A revision of the freshwater crabs of the family Pseudothelphusidae (Decapoda: Brachyura) from Peru with notes on the the southern limits of the family	2004	Amazoniana	Reject	NA	NA	NA	NA	NA	NA	NA	NA	NA	can't find article - would probably be good otherwise	NA	Elyssa	NA	NA	NA	Not OA	Journal	2303	1104	NA	NA	NA	NA	NA	Ecology	Aquatic Science	NA	NA	NA	NA	NA
419	3/11/2015 9:51	Chromatin inheritance upon Zeste-mediated Brahma recruitment at a minimal cellular memory module	2004	EMBO Journal	Reject	NA	NA	NA	NA	NA	NA	NA	NA	NA	not about arthropods	NA	Elyssa	NA	2.265	2.874	Not OA	Journal	2800	1300	1312	2400	NA	NA	NA	Neuroscience(all)	Biochemistry, Genetics and Molecular Biology(all)	Molecular Biology	Immunology and Microbiology(all)	NA	NA	NA
420	3/2/2015 15:33	Synergistic impacts of malathion and predatory stress on six species of North American tadpoles	2004	Environmental Toxicology and Chemistry	Reject	NA	NA	NA	NA	NA	NA	NA	NA	NA	not about arthropods	NA	Elyssa	NA	0.14	1.429	Not OA	Journal	2304	2307	NA	NA	NA	NA	NA	Environmental Chemistry	Health, Toxicology and Mutagenesis	NA	NA	NA	NA	NA
421	3/3/2015 18:40	DNA variability and divergence at the Notch locus in Drosophila melanogaster and D. simulans: A case of accelerated synonymous site divergence	2004	Genetics	Reject	NA	NA	NA	NA	NA	NA	NA	NA	NA	two species, lab	NA	Elyssa	NA	0.688	1.492	Not OA	Journal	1311	NA	NA	NA	NA	NA	NA	Genetics	NA	NA	NA	NA	NA	NA
422	3/4/2015 14:37	Seed cone traits and insect damage in Tsuga canadensis (Pinaceae)	2004	Canadian Journal of Forest Research	Accept	3	Government	2	?	Insecta	Lepidoptera, Hymenoptera	Species	Yes	Whole/part of specimen	EXCEPTION - included due to clear statement of vouchers even though 2 species, can remove if need be	Terrestrial	Elyssa	No	0.064	1.147	Not OA	Journal	2303	2306	1107	NA	NA	NA	NA	Ecology	Global and Planetary Change	Forestry	NA	NA	NA	NA
423	2/25/2015 15:11	A Dicer-2-dependent 80S complex cleaves targeted mRNAs during RNAi in Drosophila	2004	Cell	Reject	NA	NA	NA	NA	NA	NA	NA	NA	NA	lab, no collection - one species	NA	Elyssa	NA	9.428	9.996	Not OA	Journal	1300	NA	NA	NA	NA	NA	NA	Biochemistry, Genetics and Molecular Biology(all)	NA	NA	NA	NA	NA	NA
424	3/4/2015 10:50	Effects of small-scale disturbances of canopy and grazing on intertidal assemblages on the Swedish west coast	2004	Journal of Experimental Marine Biology and Ecology	Reject	NA	NA	NA	NA	NA	NA	NA	NA	NA	no arthropods	NA	Elyssa	NA	0.096	1.323	Not OA	Journal	1105	1104	NA	NA	NA	NA	NA	Ecology, Evolution, Behavior and Systematics	Aquatic Science	NA	NA	NA	NA	NA
425	2/15/2015 21:44	A method to detect higher order interactions in ecological communities	1999	Ecological Modelling	Reject	NA	NA	NA	NA	NA	NA	NA	NA	NA	not original data - paper testing the use of a model	NA	Elyssa	NA	0.083	1.335	Not OA	Journal	2302	NA	NA	NA	NA	NA	NA	Ecological Modelling	NA	NA	NA	NA	NA	NA
426	3/4/2015 10:54	Some ecological implications of a neem (azadirachtin) insecticide disturbance to zooplankton communities in forest pond enclosures	2004	Aquatic Toxicology	Reject	NA	NA	NA	NA	NA	NA	NA	NA	NA	only 2 taxa	NA	Elyssa	NA	0.149	1.824	Not OA	Journal	1104	2307	NA	NA	NA	NA	NA	Aquatic Science	Health, Toxicology and Mutagenesis	NA	NA	NA	NA	NA
427	3/4/2015 15:25	Impact of hypoxia on the survival, egg production and population dynamics of Acartia tonsa Dana	2004	Journal of Experimental Marine Biology and Ecology	Reject	NA	NA	NA	NA	NA	NA	NA	NA	NA	one species, lab	NA	Elyssa	NA	0.096	1.323	Not OA	Journal	1105	1104	NA	NA	NA	NA	NA	Ecology, Evolution, Behavior and Systematics	Aquatic Science	NA	NA	NA	NA	NA
428	3/5/2015 9:23	Genetic diversity and Wolbachia infection of the Drosophila parasitoid Leptopilina clavipes in western Europe	2004	Molecular Ecology	Reject	NA	NA	NA	NA	NA	NA	NA	NA	NA	one species, lab	NA	Elyssa	NA	0.387	2.749	Not OA	Journal	1105	1311	NA	NA	NA	NA	NA	Ecology, Evolution, Behavior and Systematics	Genetics	NA	NA	NA	NA	NA
429	3/5/2015 9:21	The colonization of land by animals: Molecular phylogeny and divergence times among arthropods	2004	BMC Biology	Reject	NA	NA	NA	NA	NA	NA	NA	NA	NA	no field sampling - phylogeny, evolutionary timing paper	NA	Elyssa	NA	0.825	1.517	DOAJ	Journal	1100	1300	NA	NA	NA	NA	NA	Agricultural and Biological Sciences(all)	Biochemistry, Genetics and Molecular Biology(all)	NA	NA	NA	NA	NA
430	3/4/2015 10:21	Macrofauna of Laufuti Stream, Taú, American Samoa, and the role of physiography in its zonation	2004	Pacific Science	Accept	NA	NA	7	2078	Crustacea	NA	Species	No	NA	NA	Marine	Elyssa	Yes	0.051	0.575	Not OA	Journal	1000	NA	NA	NA	NA	NA	NA	General	NA	NA	NA	NA	NA	NA
431	3/11/2015 9:45	Species assemblage arriving at and emerging from trees colonized by Ips pini in the Great Lakes Region: Partitioning by time since colonization, season, and host species	2004	Annals of the Entomological Society of America	Accept	4	University	70	3731	Insecta	Coleoptera, Diptera, Hymenoptera, Other	Species	No	NA	NA	Terrestrial	Elyssa	No	0.075	0.852	Not OA	Journal	1109	NA	NA	NA	NA	NA	NA	Insect Science	NA	NA	NA	NA	NA	NA
432	3/3/2015 18:24	Genetic diversity in the Gammarus pecos species complex: Implications for conservation and regional biogeography in the Chihuahuan Desert	2004	Limnology and Oceanography	Reject	NA	NA	NA	NA	NA	NA	NA	NA	NA	one species	NA	Elyssa	NA	0.195	2.147	Not OA	Journal	1910	1104	NA	NA	NA	NA	NA	Oceanography	Aquatic Science	NA	NA	NA	NA	NA
433	3/5/2015 10:19	Habitat selection of wintering passerines in salt marshes of the German Wadden Sea	2004	Journal fur Ornithologie	Reject	NA	NA	NA	NA	NA	NA	NA	NA	NA	not about arthropods	NA	Elyssa	NA	NA	NA	NA	NA	NA	NA	NA	NA	NA	NA	NA	NA	NA	NA	NA	NA	NA	NA
434	3/4/2015 13:37	Genetic variation and population structure in Korean endemic species: III. Hosta minor (Liliaceae)	1994	Journal of Plant Research	Reject	NA	NA	NA	NA	NA	NA	NA	NA	NA	non-arthropod	NA	Chris Cloutier	NA	0.137	0.691	Not OA	Journal	1110	NA	NA	NA	NA	NA	NA	Plant Science	NA	NA	NA	NA	NA	NA
435	3/6/2015 10:22	The nauplius larva of crustaceans: Functional diversity and the phylotypic stage	1994	Integrative and Comparative Biology	Reject	NA	NA	NA	NA	NA	NA	NA	NA	NA	review	NA	Chris Cloutier	NA	0.185	1.135	Not OA	Journal	1110	1103	NA	NA	NA	NA	NA	Plant Science	Animal Science and Zoology	NA	NA	NA	NA	NA
436	3/18/2015 10:05	Comparison between fleshfly-taxocoenoses of the Greek Aegean and Ionian Seacoast, the Dalmatian Adriatic Seacoast, the Spanish Catalonian Seacoast and respectively adjecent inland-landscapes (Diptera: Sarcophagidae: Sarcophaginae) [Vergleich zwischen fleischfliegen-taxozönosen der gricchisch-ägäischen und -ionischen küste, der dalmatinischen adria-küste, der spanisch-katalonischen küste und jewei…	1999	Entomologia Generalis	Reject	NA	NA	NA	NA	NA	NA	NA	NA	NA	in Russian - can't find info	NA	Elyssa	NA	0.104	0.3	Not OA	Journal	1109	NA	NA	NA	NA	NA	NA	Insect Science	NA	NA	NA	NA	NA	NA
437	3/4/2015 14:20	Cytoplasmic Dynein-Dynactin Complex Is Required for Spermatid Growth but Not Axoneme Assembly in Drosophila	2004	Molecular Biology of the Cell	Reject	NA	NA	NA	NA	NA	NA	NA	NA	NA	one species, lab	NA	Elyssa	NA	1.29	1.817	Not OA	Journal	1307	1312	NA	NA	NA	NA	NA	Cell Biology	Molecular Biology	NA	NA	NA	NA	NA
438	3/4/2015 15:20	Predation by cosmopolitan spiders upon the medically significant pest species Loxosceles reclusa (Araneae: Sicariidae): Limited possibilities for biological control	2004	Journal of Economic Entomology	Accept	1	University	4	2248	Arachnida	NA	Species	No	NA	NA	Terrestrial	Elyssa	No	0.064	1.279	Not OA	Journal	1109	2303	NA	NA	NA	NA	NA	Insect Science	Ecology	NA	NA	NA	NA	NA
439	3/4/2015 14:42	Costs and benefits of biological control of invasive alien plants: Case studies from South Africa	2004	South African Journal of Science	Reject	NA	NA	NA	NA	NA	NA	NA	NA	NA	not about arthropods	NA	Elyssa	NA	0.048	0.365	DOAJ	Journal	1100	1300	1900	NA	NA	NA	NA	Agricultural and Biological Sciences(all)	Biochemistry, Genetics and Molecular Biology(all)	Earth and Planetary Sciences(all)	NA	NA	NA	NA
440	3/2/2015 16:23	Relationships between phenotype, mating behavior, and fitness of queens in the ant Lasius niger	2004	Evolution; international journal of organic evolution	Reject	NA	NA	NA	NA	NA	NA	NA	NA	NA	one species	NA	Elyssa	NA	0.503	2.36	Not OA	Journal	1100	1105	1311	NA	NA	NA	NA	Agricultural and Biological Sciences(all)	Ecology, Evolution, Behavior and Systematics	Genetics	NA	NA	NA	NA
441	3/4/2015 15:30	Assembly of human severe acute respiratory syndrome coronavirus-like particles	2004	Biochemical and Biophysical Research Communications	Reject	NA	NA	NA	NA	NA	NA	NA	NA	NA	not about arthropods	NA	Elyssa	NA	0.287	0.925	Not OA	Journal	1303	1307	1312	1304	NA	NA	NA	Biochemistry	Cell Biology	Molecular Biology	Biophysics	NA	NA	NA
442	3/2/2015 15:40	Analysis of microsatellite variation in the spider mite pest Tetranychus turkestani (Acari: Tetranychidae) reveals population genetic structure and raises questions about related ecological factors	2004	Biological Journal of the Linnean Society	Reject	NA	NA	NA	NA	NA	NA	NA	NA	NA	one species	NA	Elyssa	NA	0.11	1.182	Not OA	Journal	1105	NA	NA	NA	NA	NA	NA	Ecology, Evolution, Behavior and Systematics	NA	NA	NA	NA	NA	NA
443	3/4/2015 15:44	Endosymbiont phylogenesis in the Dryophthoridae weevils: Evidence for bacterial replacement	2004	Molecular Biology and Evolution	Accept	6	University	19	?	Insecta	Coleoptera	Species	No	NA	NA	Terrestrial	Elyssa	No	0.795	4.791	Not OA	Journal	1105	1311	1312	NA	NA	NA	NA	Ecology, Evolution, Behavior and Systematics	Genetics	Molecular Biology	NA	NA	NA	NA
444	3/4/2015 10:08	Host breadth and voltinism in gall-inducing lepidoptera	2004	Journal of the Lepidopterists' Society	Accept	1	University	136	?	Insecta	Lepidoptera	Species	No	NA	NA	Terrestrial	Elyssa	No	0.035	0.177	Not OA	Journal	2303	1103	NA	NA	NA	NA	NA	Ecology	Animal Science and Zoology	NA	NA	NA	NA	NA
445	3/5/2015 10:22	Life cycle, feeding and production of Isoptena serricornis (Pictet, 1841) (Plecoptera, Chloroperlidae)	2004	International Review of Hydrobiology	Reject	NA	NA	NA	NA	NA	NA	NA	NA	NA	one species	NA	Elyssa	NA	0.066	1.013	Not OA	Journal	1105	1104	NA	NA	NA	NA	NA	Ecology, Evolution, Behavior and Systematics	Aquatic Science	NA	NA	NA	NA	NA
446	3/5/2015 9:56	Non-target impact of chlorpyrifos on soil arthropods associated with no-tillage cornfields in Brazil	2004	International Journal of Pest Management	Accept	5	Private	39	30432	Arachnida, Insecta	Hymenoptera, Other	Genus, Species, suborder	No	NA	NA	Terrestrial	Elyssa	No	0.038	0.625	Not OA	Journal	1109	1102	NA	NA	NA	NA	NA	Insect Science	Agronomy and Crop Science	NA	NA	NA	NA	NA
447	3/4/2015 14:30	Diversity of insect trypanosomatids assessed from the spliced leader RNA and 5S rRNA genes and intergenic regions	2004	Journal of Eukaryotic Microbiology	Reject	NA	NA	NA	NA	NA	NA	NA	NA	NA	not about arthropods	NA	Elyssa	NA	0.141	1.036	Not OA	Journal	2404	NA	NA	NA	NA	NA	NA	Microbiology	NA	NA	NA	NA	NA	NA
448	3/2/2015 15:36	Culture-independent analysis of midgut microbiota in the arbovirus vector Culicoides sonorensis (Diptera: Ceratopogonidae)	2004	Journal of Medical Entomology	Reject	NA	NA	NA	NA	NA	NA	NA	NA	NA	two species	NA	Elyssa	NA	0.131	1.243	Not OA	Journal	1109	2725	3400	2405	NA	NA	NA	Insect Science	Infectious Diseases	veterinary(all)	Parasitology	NA	NA	NA
449	3/2/2015 15:21	Broad patterns of speciation are correlated with the evolution of new silk proteins in spiders but not in the lepidoptera	2004	Biomacromolecules	Reject	NA	NA	NA	NA	NA	NA	NA	NA	NA	not original research - discussion paper	NA	Elyssa	NA	0.421	2.292	Not OA	Journal	2505	2502	2507	1502	NA	NA	NA	Materials Chemistry	Biomaterials	Polymers and Plastics	Bioengineering	NA	NA	NA
450	3/4/2015 12:54	Species richness of benthic macrofauna in Danish estuaries and coastal areas	2004	Global Ecology and Biogeography	Accept	2	Private, Government	136	?	Insecta, Crustacea	Diptera, Other	Species	No	NA	NA	Marine	Elyssa	Yes	0.28	2.767	Not OA	Journal	2303	2306	1105	NA	NA	NA	NA	Ecology	Global and Planetary Change	Ecology, Evolution, Behavior and Systematics	NA	NA	NA	NA
451	3/4/2015 11:31	Causes of the species-area relationship by trophic level in a field-based microecosystem	2004	Proceedings of the Royal Society B: Biological Sciences	Accept	1	University	69	40000	Arachnida, Insecta, Myriapoda	Coleoptera, Other	morphospecies	No	NA	NA	Terrestrial	Elyssa	No	0.4	2.325	Not OA	Journal	1100	1300	2300	2400	2700	NA	NA	Agricultural and Biological Sciences(all)	Biochemistry, Genetics and Molecular Biology(all)	Environmental Science(all)	Immunology and Microbiology(all)	Medicine(all)	NA	NA
452	3/2/2015 15:47	Genetic variability assessed by microsatellites in a breeding program of pacific white shrimp (Litopenaeus vannamei)	2004	Marine Biotechnology	Reject	NA	NA	NA	NA	NA	NA	NA	NA	NA	one species - lab, genetics	NA	Elyssa	NA	0.151	1.077	Not OA	Journal	1104	1305	NA	NA	NA	NA	NA	Aquatic Science	Biotechnology	NA	NA	NA	NA	NA
453	3/2/2015 15:31	Autumn-to-spring energetic and diet changes among kokanee from North Idaho lakes with and without Mysis relicta	2004	North American Journal of Fisheries Management	Reject	NA	NA	8	???	Crustacea	NA	Species	No	NA	NA	Freshwater	Elyssa	Yes	0.049	1.067	Not OA	Journal	2303	1105	1104	2308	NA	NA	NA	Ecology	Ecology, Evolution, Behavior and Systematics	Aquatic Science	Management, Monitoring, Policy and Law	NA	NA	NA
454	3/4/2015 15:07	Phylogeography, genetic diversity and conservation of the large copper butterfly Lycaena dispar in Europe	2004	Journal of Insect Conservation	Reject	NA	NA	NA	NA	NA	NA	NA	NA	NA	one species	NA	Elyssa	NA	0.062	1.06	Not OA	Journal	1109	2303	2309	1103	NA	NA	NA	Insect Science	Ecology	Nature and Landscape Conservation	Animal Science and Zoology	NA	NA	NA
455	3/5/2015 9:57	Larvicidal efficacy of some Cucurbitacious plant leaf extracts against Culex quinquefasciatus (Say)	2004	Bioresource Technology	Reject	NA	NA	NA	NA	NA	NA	NA	NA	NA	one species	NA	Elyssa	NA	0.219	3.362	Not OA	Journal	1502	2305	2311	NA	NA	NA	NA	Bioengineering	Environmental Engineering	Waste Management and Disposal	NA	NA	NA	NA
456	3/2/2015 16:58	Consequences for biodiversity of reducing inputs to upland temperate pastures: Effects on beetles (Coleoptera) of cessation of nitrogen fertilizer application and reductions in stocking rates of sheep	2004	Grass and Forage Science	Accept	7	Government	112	51119	Insecta	Coleoptera	Species	No	NA	NA	Terrestrial	Elyssa	No	0.048	0.999	Not OA	Journal	1102	2308	NA	NA	NA	NA	NA	Agronomy and Crop Science	Management, Monitoring, Policy and Law	NA	NA	NA	NA	NA
457	3/2/2015 16:50	Genetic variation in Trillium erectum (Melanthiaceae), a widespread forest herb in eastern North America	2004	Botany	Reject	NA	NA	NA	NA	NA	NA	NA	NA	NA	not about athropods	NA	Elyssa	NA	0.077	0.523	Not OA	Journal	2303	1110	1105	NA	NA	NA	NA	Ecology	Plant Science	Ecology, Evolution, Behavior and Systematics	NA	NA	NA	NA
458	3/18/2015 10:47	Comparison of pelagic food webs in lakes along a trophic gradient and with seasonal aspects: Influence of resource and predation	2004	Journal of Plankton Research	Reject	NA	NA	NA	NA	NA	NA	NA	NA	NA	has crustaceans, but not enough info or detail to fill in any questions	NA	Elyssa	NA	0.078	1.31	Not OA	Journal	2303	1105	1104	NA	NA	NA	NA	Ecology	Ecology, Evolution, Behavior and Systematics	Aquatic Science	NA	NA	NA	NA
459	3/5/2015 9:13	Effects of two silvicultural practices on ground beetles (Coleoptera: Carabidae) in a northern hardwood forest, Quebec, Canada	2004	Canadian Journal of Forest Research	Accept	4	Government	14	1078	Insecta	Coleoptera	Species	No	NA	NA	Terrestrial	Elyssa	No	0.064	1.147	Not OA	Journal	2303	2306	1107	NA	NA	NA	NA	Ecology	Global and Planetary Change	Forestry	NA	NA	NA	NA
460	3/3/2015 19:05	Crystal structure of the Drosophila peptidoglycan recognition protein (PGRP)-SA at 1.56 Å resolution	2004	Journal of Molecular Biology	Reject	NA	NA	NA	NA	NA	NA	NA	NA	NA	not about arthropods, one drosophila lab species	NA	Elyssa	NA	0.728	1.617	Not OA	Journal	1312	NA	NA	NA	NA	NA	NA	Molecular Biology	NA	NA	NA	NA	NA	NA
461	3/2/2015 15:45	Epidemiology of Andean cutaneous leishmaniasis: Incrimination of Lutzomyia ayacuchensis (Diptera: Psychodidae) as a vector of Leishmania in geographically isolated, upland valleys of Peru	2004	American Journal of Tropical Medicine and Hygiene	Reject	NA	NA	NA	NA	NA	NA	NA	NA	NA	two species	NA	Elyssa	NA	0.209	1.473	Not OA	Journal	2725	2406	2405	NA	NA	NA	NA	Infectious Diseases	Virology	Parasitology	NA	NA	NA	NA
462	3/4/2015 13:21	Distribution of the bacterial symbiont Cardinium in arthropods	2004	Molecular Ecology	Reject	NA	NA	NA	NA	NA	NA	NA	NA	NA	not field collected arthropods	NA	Elyssa	NA	0.387	2.749	Not OA	Journal	1105	1311	NA	NA	NA	NA	NA	Ecology, Evolution, Behavior and Systematics	Genetics	NA	NA	NA	NA	NA
463	3/4/2015 15:24	Induced defensive response of myrtle oak to foliar insect herbivory in ambient and elevated Co 2	2004	Journal of Chemical Ecology	Reject	NA	NA	NA	NA	NA	NA	NA	NA	NA	arthropods not sampled	NA	Elyssa	NA	0.146	1.339	Not OA	Journal	1303	1105	NA	NA	NA	NA	NA	Biochemistry	Ecology, Evolution, Behavior and Systematics	NA	NA	NA	NA	NA
464	3/4/2015 13:49	The soft-bottom macrobenthos of North Carolina estuaries	2004	Estuaries and Coasts	Reject	NA	NA	NA	NA	NA	NA	NA	NA	NA	arthropods collected but excluded from the analysis	NA	Elyssa	NA	0.086	1.017	Not OA	Journal	2303	1105	1104	NA	NA	NA	NA	Ecology	Ecology, Evolution, Behavior and Systematics	Aquatic Science	NA	NA	NA	NA
465	3/4/2015 10:02	Spruce budworm outbreaks in eastern Quebec over the last 450 years	2004	Canadian Journal of Forest Research	Reject	NA	NA	NA	NA	NA	NA	NA	NA	NA	one species	NA	Elyssa	NA	0.064	1.147	Not OA	Journal	2303	2306	1107	NA	NA	NA	NA	Ecology	Global and Planetary Change	Forestry	NA	NA	NA	NA
466	3/3/2015 18:46	High trophic overlap within the seabird community of Argentinean Patagonia: A multiscale approach	2004	Journal of Animal Ecology	Reject	NA	NA	NA	NA	NA	NA	NA	NA	NA	not about arthropods	NA	Elyssa	NA	0.24	2.199	Not OA	Journal	1105	1103	NA	NA	NA	NA	NA	Ecology, Evolution, Behavior and Systematics	Animal Science and Zoology	NA	NA	NA	NA	NA
467	3/4/2015 13:40	Distinct roles for Argonaute proteins in small RNA-directed RNA cleavage pathways	2004	Genes and Development	Reject	NA	NA	NA	NA	NA	NA	NA	NA	NA	one species, lab	NA	Elyssa	NA	3.63	3.838	Not OA	Journal	2700	NA	NA	NA	NA	NA	NA	Medicine(all)	NA	NA	NA	NA	NA	NA
468	3/2/2015 16:21	Study on the host-parasite relationship of Parapenaeopsis stylifera (H. Milne Edwards) (Decapoda:Penaeidae) and Parapenaeon japonica (Thielemann) (Isopoda:Bopyridae)	2004	Hydrobiologia	Accept	2	University	14	6568	Crustacea	NA	Species	No	NA	NA	Marine	Elyssa	No	0.066	1.428	Not OA	Journal	1104	NA	NA	NA	NA	NA	NA	Aquatic Science	NA	NA	NA	NA	NA	NA
469	3/5/2015 10:18	Spider (Araneae) populations in hayfields and pastures in northern Iceland	2004	Journal of Applied Entomology	Accept	2	Government	22	5570	Arachnida	NA	Species	No	NA	NA	Terrestrial	Elyssa	No	0.058	0.966	Not OA	Journal	1109	1102	NA	NA	NA	NA	NA	Insect Science	Agronomy and Crop Science	NA	NA	NA	NA	NA
470	3/4/2015 13:17	Variation in temporal [14C]plankton photosynthesis among warm monomictic lakes of coastal British Columbia	2004	Journal of Plankton Research	Accept	3	University	9	?	Crustacea	NA	Family, Species	No	NA	only mentioned 9 taxa, but written like there were more (just not included in the paper specifically)	Freshwater	Elyssa	Yes	0.078	1.31	Not OA	Journal	2303	1105	1104	NA	NA	NA	NA	Ecology	Ecology, Evolution, Behavior and Systematics	Aquatic Science	NA	NA	NA	NA
471	3/2/2015 15:25	The effect of repeated half-yearly diethylcarbamazine mass treatment on Wuchereria bancrofti infection and transmission in two East African communities with different levels of endemicity	2004	American Journal of Tropical Medicine and Hygiene	Reject	NA	NA	NA	NA	NA	NA	NA	NA	NA	one species	NA	Elyssa	NA	0.209	1.473	Not OA	Journal	2725	2406	2405	NA	NA	NA	NA	Infectious Diseases	Virology	Parasitology	NA	NA	NA	NA
472	3/11/2015 9:17	Yellowing and crinkling disease and its impact on the yield and composition of the essential oil of citronella (Cymbopogon winterianus Jowitt.)	2004	Flavour and Fragrance Journal	Reject	NA	NA	NA	NA	NA	NA	NA	NA	NA	not about arthropods	NA	Elyssa	NA	0.074	1.488	Not OA	Journal	1106	1600	NA	NA	NA	NA	NA	Food Science	Chemistry(all)	NA	NA	NA	NA	NA
473	3/4/2015 14:17	Diversity and species composition of sand flies (Diptera: Psychodidae) in a Venezuelan urban focus of cutaneous leishmaniasis	2004	Journal of the American Mosquito Control Association	Accept	6	University	12	102962	Insecta	Diptera	Species	No	NA	can't find article - otherwise would probably keep	Terrestrial	Elyssa	No	0.063	0.996	Not OA	Journal	1109	1105	2739	NA	NA	NA	NA	Insect Science	Ecology, Evolution, Behavior and Systematics	Public Health, Environmental and Occupational Health	NA	NA	NA	NA
474	3/4/2015 15:36	Benthic decapod crustaceans associated with captures of Munida spp. (Decapoda: Anomura) in the Beagle channel, Argentina	2004	Scientia Marina	Accept	5	University, Government	16	73109	Crustacea	NA	Species	No	NA	NA	Marine	Elyssa	No	0.046	0.855	DOAJ	Journal	1910	1104	NA	NA	NA	NA	NA	Oceanography	Aquatic Science	NA	NA	NA	NA	NA
475	3/6/2015 9:48	Insect neuropeptide hormones: Unity and diversity	1994	Animal Biology	Reject	NA	NA	NA	NA	NA	NA	NA	NA	NA	not found-likely to reject anyways based on title	NA	Chris Cloutier	NA	0.039	0.577	Not OA	Journal	1103	NA	NA	NA	NA	NA	NA	Animal Science and Zoology	NA	NA	NA	NA	NA	NA
476	2/20/2015 11:20	Pollution and tidal benthic communities of the James River Estuary, Virginia	1989	Hydrobiologia	Accept	1	University	100	30183	Insecta, Crustacea	Diptera	Species	No	NA	total arthropod specimens <30,000 but specifics not provided to class. Some Annelids and gastropods were also included in the study and numbers of each taxa not specified.	Freshwater, Marine	Chris Cloutier	Yes	0.066	1.428	Not OA	Journal	1104	NA	NA	NA	NA	NA	NA	Aquatic Science	NA	NA	NA	NA	NA	NA
477	3/4/2015 15:46	Analysis of the molecular structure and diversity of spodoptera frugiperda (J.E. Smith) (Lepidoptera: Noctuidae) populations associated to the corn and rice crops in Rio Grande do Sul state, Brazil [Análise da estrutura e diversidade molecular de populações de spodoptera frugiperda (J.E. Smith) (Lepidoptera: Noctuidae) associadas às culturas de milho e arroz no Rio Grande do Sul]	2004	Neotropical Entomology	Reject	NA	NA	NA	NA	NA	NA	NA	NA	NA	only one species	NA	Elyssa	NA	0.038	0.583	Not OA	Journal	1109	NA	NA	NA	NA	NA	NA	Insect Science	NA	NA	NA	NA	NA	NA
478	2/25/2015 14:54	Aspects on the seasonal dynamics and the vertical distribution of the crustacean zooplankton community and the Dreissena polymorpha larvae in Lake Trichonis	2004	Mediterranean Marine Science	Accept	3	University	9	?	Crustacea	NA	Species	No	NA	"abundance" given in individual/L, no mention of total specimen number	Freshwater	Elyssa	Yes	NA	NA	Not OA	Journal	1105	2305	1104	1910	NA	NA	NA	Ecology, Evolution, Behavior and Systematics	Environmental Engineering	Aquatic Science	Oceanography	NA	NA	NA
479	2/23/2015 13:00	Community structure of benthic invertebrates in interior Alaskan (USA) streams and rivers	1989	Hydrobiologia	Reject	NA	NA	NA	NA	NA	NA	NA	NA	NA	meta-analysis	NA	Chris Cloutier	NA	0.066	1.428	Not OA	Journal	1104	NA	NA	NA	NA	NA	NA	Aquatic Science	NA	NA	NA	NA	NA	NA
480	2/23/2015 11:09	Variability of macroinvertebrate community composition in an arctic and subarctic stream	1989	Hydrobiologia	Accept	2	University	NA	NA	Insecta	Coleoptera, Diptera, Other	Family, Genus, Species, morphospecies	Yes	Whole/part of specimen, drawings	Need to find spp. totals and # specimens	Freshwater	Chris Cloutier	Yes	0.066	1.428	Not OA	Journal	1104	NA	NA	NA	NA	NA	NA	Aquatic Science	NA	NA	NA	NA	NA	NA
481	2/19/2015 15:09	The influence of physical factors and ornithogenic products on plant and arthropod abundance at an Inland Nunatak group in Antarctica	1989	Polar Biology	Accept	2	University	3	N/A	Arachnida	NA	Species	No	NA	numbers collected was not specified (at least was not clear...)	Terrestrial	Chris Cloutier	No	0.066	0.834	Not OA	Journal	1100	NA	NA	NA	NA	NA	NA	Agricultural and Biological Sciences(all)	NA	NA	NA	NA	NA	NA
482	3/4/2015 14:21	Feeding ecology of Parapenaeus longirostris (Lucas, 1846) (Decapoda: Penaeidae) from the Ionian Sea (Central and Eastern Mediterranean Sea)	2004	Scientia Marina	Reject	NA	NA	NA	NA	NA	NA	NA	NA	NA	one species	NA	Elyssa	NA	0.046	0.855	DOAJ	Journal	1910	1104	NA	NA	NA	NA	NA	Oceanography	Aquatic Science	NA	NA	NA	NA	NA
483	3/4/2015 10:12	Assessing Biological Orders of river sites and biological structures of watercourses using ecological traits of aquatic insects	2004	Hydrobiologia	Reject	NA	NA	NA	NA	NA	NA	NA	NA	NA	not original data	NA	Elyssa	NA	0.066	1.428	Not OA	Journal	1104	NA	NA	NA	NA	NA	NA	Aquatic Science	NA	NA	NA	NA	NA	NA
484	3/4/2015 14:02	Effects of the pesticides captan, deltamethrin, isoproturon, and pirimicarb on the microbial community of a freshwater sediment	2004	Environmental Toxicology and Chemistry	Reject	NA	NA	NA	NA	NA	NA	NA	NA	NA	not about arthropods	NA	Elyssa	NA	0.14	1.429	Not OA	Journal	2304	2307	NA	NA	NA	NA	NA	Environmental Chemistry	Health, Toxicology and Mutagenesis	NA	NA	NA	NA	NA
485	3/4/2015 11:07	Studies of aquatic insects in the Atna River 1987-2002	2004	Hydrobiologia	Accept	4	University, Museum, Government	246	43048	Insecta	Diptera, Other	NA	No	NA	NA	Terrestrial, Freshwater	Elyssa	No	0.066	1.428	Not OA	Journal	1104	NA	NA	NA	NA	NA	NA	Aquatic Science	NA	NA	NA	NA	NA	NA
486	3/5/2015 10:09	Zooplankton in Lake Atnsjøen 1985-1997	2004	Hydrobiologia	Accept	3	Private	20	?	Crustacea	NA	Species	No	NA	is a research institute	Freshwater	Elyssa	Yes	0.066	1.428	Not OA	Journal	1104	NA	NA	NA	NA	NA	NA	Aquatic Science	NA	NA	NA	NA	NA	NA
487	3/5/2015 10:12	Design and synthesis of two pyrazole libraries based on o-hydroxyacetophenones	2004	Molecular Diversity	Reject	NA	NA	NA	NA	NA	NA	NA	NA	NA	not about arthropods	NA	Elyssa	NA	0.179	1.012	Not OA	Journal	1605	3002	1312	1503	1606	1710	1604	Organic Chemistry	Drug Discovery	Molecular Biology	Catalysis	Physical and Theoretical Chemistry	Information Systems	Inorganic Chemistry
488	3/5/2015 10:11	Productivity and diversity of morel mushrooms in healthy, burned, and insect-damaged forests of northeastern Oregon	2004	Forest Ecology and Management	Reject	NA	NA	NA	NA	NA	NA	NA	NA	NA	not about arthropods	NA	Elyssa	NA	0.08	1.726	Not OA	Journal	2309	1107	2308	NA	NA	NA	NA	Nature and Landscape Conservation	Forestry	Management, Monitoring, Policy and Law	NA	NA	NA	NA
489	3/2/2015 16:14	Vascular flora of "Comate e Fosini" Natural Reserve (Southern Tuscany) [La Flora vascolare della Riserva Naturale Regionale "Cornate- Fosini" (Toscana Meridionale)]	2004	Webbia	Reject	NA	NA	NA	NA	NA	NA	NA	NA	NA	not about insects	NA	Elyssa	NA	NA	NA	Not OA	Journal	2300	1900	NA	NA	NA	NA	NA	Environmental Science(all)	Earth and Planetary Sciences(all)	NA	NA	NA	NA	NA
490	3/2/2015 16:09	The role of ecological compensation areas on predator populations: An analysis on biodiversity and phenology of Coccinellidae (Coleoptera) on non-crop plants within hedgerows in Northern Italy	2004	Bulletin of Insectology	Accept	NA	NA	26	?	Insecta	Coleoptera, Other	Family, Species	No	NA	NA	Terrestrial	Elyssa	No	NA	NA	NA	NA	NA	NA	NA	NA	NA	NA	NA	NA	NA	NA	NA	NA	NA	NA
491	3/4/2015 10:49	Integrated pest management at Aracruz celulose	1994	Forest Ecology and Management	Reject	NA	NA	NA	NA	NA	NA	NA	NA	NA	review paper	NA	Chris Cloutier	NA	0.08	1.726	Not OA	Journal	2309	1107	2308	NA	NA	NA	NA	Nature and Landscape Conservation	Forestry	Management, Monitoring, Policy and Law	NA	NA	NA	NA
492	2/19/2015 14:24	A comparison of the spermatozoa of oratosquilla stephensoni and squilla mantis (crustacea, stomatopoda) with comments on the phylogeny of the malacostraca	1989	Zoologica Scripta	Reject	NA	NA	NA	NA	NA	NA	NA	NA	NA	NA	NA	Chris Cloutier	NA	0.118	1.777	Not OA	Journal	1105	1311	1312	1103	NA	NA	NA	Ecology, Evolution, Behavior and Systematics	Genetics	Molecular Biology	Animal Science and Zoology	NA	NA	NA
493	3/5/2015 10:01	Pesticides in mountain yellow-legged frogs (Rana muscosa) from the Sierra Nevada Mountains of California, USA	2004	Environmental Toxicology and Chemistry	Reject	NA	NA	NA	NA	NA	NA	NA	NA	NA	not about arthropods	NA	Elyssa	NA	0.14	1.429	Not OA	Journal	2304	2307	NA	NA	NA	NA	NA	Environmental Chemistry	Health, Toxicology and Mutagenesis	NA	NA	NA	NA	NA
494	2/25/2015 15:15	Responses of periphyton and invertebrates to a tetradecyl-pentadecyl sulfate mixture in stream mesocosms	2004	Environmental Toxicology and Chemistry	Accept	4	Private	142	?	Insecta, Crustacea	Diptera, Other	Species, Genus, Family, Order	No	NA	can't read the article - could be good	Terrestrial. Freshwater	Elyssa	Yes	0.14	1.429	Not OA	Journal	2304	2307	NA	NA	NA	NA	NA	Environmental Chemistry	Health, Toxicology and Mutagenesis	NA	NA	NA	NA	NA
495	3/4/2015 12:05	New genera and species of 'giant' ostracods (Crustacea: Cyprididae) from Australia	2004	Hydrobiologia	Accept	2	Government	8	?	Crustacea	NA	Species	Yes	Whole/part of specimen	NA	Freshwater	Elyssa	No	0.066	1.428	Not OA	Journal	1104	NA	NA	NA	NA	NA	NA	Aquatic Science	NA	NA	NA	NA	NA	NA
496	3/4/2015 14:10	Estrogenic and toxic effects of methoxychlor on zebrafish (Danio rerio)	2004	Environmental Toxicology and Chemistry	Reject	NA	NA	NA	NA	NA	NA	NA	NA	NA	not about arthropods	NA	Elyssa	NA	0.14	1.429	Not OA	Journal	2304	2307	NA	NA	NA	NA	NA	Environmental Chemistry	Health, Toxicology and Mutagenesis	NA	NA	NA	NA	NA
497	3/11/2015 9:35	The arthropod community of Scots pine (Pinus sylvestris L.) canopies in Norway	2004	Entomologica Fennica	Accept	45	Government	512	30000	Arachnida, Insecta	Coleoptera, Diptera, Lepidoptera, Hymenoptera, Other	Species	Yes	Whole/part of specimen	NA	Terrestrial	Elyssa	No	0.029	0.261	Not OA	Journal	1109	NA	NA	NA	NA	NA	NA	Insect Science	NA	NA	NA	NA	NA	NA
498	3/3/2015 19:13	Sustainable agriculture and rural women: Crop production and accompanied health hazards on women farmers in six rural communities in Edo State Nigeria	2004	Journal of Sustainable Agriculture	Reject	NA	NA	NA	NA	NA	NA	NA	NA	NA	not about arthropods	NA	Elyssa	NA	0.039	0.358	Not OA	Journal	3303	1102	2105	NA	NA	NA	NA	Development	Agronomy and Crop Science	Renewable Energy, Sustainability and the Environment	NA	NA	NA	NA
499	2/27/2015 15:41	Interactions between corpora allata, fat body and ovary in insect reproduction: Which controls which?	1994	Animal Biology	Reject	NA	NA	NA	NA	NA	NA	NA	NA	NA	book/review	NA	Chris Cloutier	NA	0.039	0.577	Not OA	Journal	1103	NA	NA	NA	NA	NA	NA	Animal Science and Zoology	NA	NA	NA	NA	NA	NA
500	3/4/2015 14:08	Comparison of elaterid biodiversity among Larch plantations, secondary forests, and primary forests in the Central Mountainous region in Japan	2004	Annals of the Entomological Society of America	Accept	1	Private	53	550	Insecta	Coleoptera	Species	Yes	Whole/part of specimen	NA	Terrestrial	Elyssa	No	0.075	0.852	Not OA	Journal	1109	NA	NA	NA	NA	NA	NA	Insect Science	NA	NA	NA	NA	NA	NA
501	3/4/2015 14:12	The distribution of genotypes of the trypanosome parasite, Crithidia bombi, in populations of its host, Bombus terrestris	2004	Parasitology	Reject	NA	NA	NA	NA	NA	NA	NA	NA	NA	only two species	NA	Elyssa	NA	0.17	1.184	Not OA	Journal	2725	1103	2405	NA	NA	NA	NA	Infectious Diseases	Animal Science and Zoology	Parasitology	NA	NA	NA	NA
502	3/4/2015 11:39	Lichens, sun, and fire: A search for an embiid-environment connection in Australia (Order Embiidina: Australembiidae and Notoligotomidae)	2004	Environmental Entomology	Reject	NA	NA	NA	NA	NA	NA	NA	NA	NA	only 2 species	NA	Elyssa	NA	0.072	1.226	Not OA	Journal	1109	2303	1105	NA	NA	NA	NA	Insect Science	Ecology	Ecology, Evolution, Behavior and Systematics	NA	NA	NA	NA
503	3/2/2015 15:18	Biodiversity of collembola in urban soils and the use of Folsomia candida to assess soil 'quality'	2004	Ecotoxicology	Accept	2	University	38	6040	Insecta	Other	Species	No	NA	NA	Terrestrial	Elyssa	No	0.141	1.182	Not OA	Journal	2307	3005	2308	NA	NA	NA	NA	Health, Toxicology and Mutagenesis	Toxicology	Management, Monitoring, Policy and Law	NA	NA	NA	NA
504	3/4/2015 13:38	Assessing the use of saltmarsh flats by fish in a temperate Australian embayment	2004	Estuaries and Coasts	Accept	NA	NA	8	4966	Arachnida, Insecta, Crustacea	Coleoptera, Diptera, Hymenoptera, Other	class, order, suborder	No	NA	insect taxa were mentioned in passing (for insect they include...) but were not an actual division	Freshwater	Elyssa	Yes	0.086	1.017	Not OA	Journal	2303	1105	1104	NA	NA	NA	NA	Ecology	Ecology, Evolution, Behavior and Systematics	Aquatic Science	NA	NA	NA	NA
505	3/11/2015 9:53	Evidence for sympatric speciation by host shift in the sea	2004	Current Biology	Reject	NA	NA	NA	NA	NA	NA	NA	NA	NA	review - no collected data	NA	Elyssa	NA	1.525	2.551	Not OA	Journal	1100	1300	NA	NA	NA	NA	NA	Agricultural and Biological Sciences(all)	Biochemistry, Genetics and Molecular Biology(all)	NA	NA	NA	NA	NA
506	2/25/2015 15:08	Composition and structure of Dung Beetle (Coleoptera: Aphodiidae, Geotrupidae, Scarabaeidae) assemblages in mountain grasslands of the Southern Alps	2004	Annals of the Entomological Society of America	Accept	4	University	48	20910	Insecta	Coleoptera	Species	No	NA	NA	Terrestrial	Elyssa	No	0.075	0.852	Not OA	Journal	1109	NA	NA	NA	NA	NA	NA	Insect Science	NA	NA	NA	NA	NA	NA
507	2/23/2015 14:03	Growth and food utilization parameters of germ-free house crickets, Acheta domesticus	1989	Journal of Insect Physiology	Reject	NA	NA	NA	NA	NA	NA	NA	NA	NA	single species/lab reared spp.	NA	Chris Cloutier	NA	0.154	1.376	Not OA	Journal	1109	1314	NA	NA	NA	NA	NA	Insect Science	Physiology	NA	NA	NA	NA	NA
508	3/4/2015 10:13	Renaissance: science for prosperity and progress	1994	Food Research International	Reject	NA	NA	NA	NA	NA	NA	NA	NA	NA	review paper	NA	Chris Cloutier	NA	0.107	1.874	Not OA	Journal	1106	NA	NA	NA	NA	NA	NA	Food Science	NA	NA	NA	NA	NA	NA
509	3/4/2015 13:24	Insect-host relationships influencing disturbance by the spruce budworm in a boreal mixedwood forest	2004	Canadian Journal of Forest Research	Reject	NA	NA	NA	NA	NA	NA	NA	NA	NA	only one species	NA	Elyssa	NA	0.064	1.147	Not OA	Journal	2303	2306	1107	NA	NA	NA	NA	Ecology	Global and Planetary Change	Forestry	NA	NA	NA	NA
510	3/11/2015 9:49	Crustacean species richness in temporary pools: Relationships with habitat traits	2004	Hydrobiologia	Accept	5	University	11	?	Crustacea	NA	Genus, Species	No	NA	NA	Freshwater	Elyssa	Yes	0.066	1.428	Not OA	Journal	1104	NA	NA	NA	NA	NA	NA	Aquatic Science	NA	NA	NA	NA	NA	NA
511	2/19/2015 14:40	Special applications of insect gut microflora in kinetic studies of microbial substrate removal rates	1989	Environmental Toxicology and Chemistry	Reject	NA	NA	NA	NA	NA	NA	NA	NA	NA	one species	NA	Chris Cloutier	NA	0.14	1.429	Not OA	Journal	2304	2307	NA	NA	NA	NA	NA	Environmental Chemistry	Health, Toxicology and Mutagenesis	NA	NA	NA	NA	NA
512	3/4/2015 14:03	Germ-line versus somatic cells. I. Stereological study of differentiating embryonic tissues of Tetrodontophora bielanensis (Hexapoda, Collembola)	2004	Canadian Journal of Zoology	Reject	NA	NA	NA	NA	NA	NA	NA	NA	NA	only one species	NA	Elyssa	NA	0.081	0.909	Not OA	Journal	1105	1103	NA	NA	NA	NA	NA	Ecology, Evolution, Behavior and Systematics	Animal Science and Zoology	NA	NA	NA	NA	NA
513	2/25/2015 15:21	Salinity effects on the abundance of Boeckella poopoensis (Copepoda, Calanoida) in saline ponds in the Atacama desert, northern Chile	2004	Crustaceana	Accept	2	University	5	?	Crustacea	NA	Family, Genus, Species	No	NA	NA	Freshwater	Elyssa	No	0.032	0.524	Not OA	Journal	1104	NA	NA	NA	NA	NA	NA	Aquatic Science	NA	NA	NA	NA	NA	NA
514	3/4/2015 15:27	Partial proteolysis of simian virus 40 T antigen reveals intramolecular contacts between domains and conformation changes upon hexamer assembly	2004	Journal of Biological Chemistry	Reject	NA	NA	NA	NA	NA	NA	NA	NA	NA	not about arthropods	NA	Elyssa	NA	0.793	2.011	Not OA	Journal	1303	1307	1312	NA	NA	NA	NA	Biochemistry	Cell Biology	Molecular Biology	NA	NA	NA	NA
515	2/25/2015 15:23	Recent habitat fragmentation due to roads can lead to significant genetic differentiation in an abundant flightless ground beetle	2004	Molecular Ecology	Reject	NA	NA	NA	NA	NA	NA	NA	NA	NA	only one species	NA	Elyssa	NA	0.387	2.749	Not OA	Journal	1105	1311	NA	NA	NA	NA	NA	Ecology, Evolution, Behavior and Systematics	Genetics	NA	NA	NA	NA	NA
516	3/5/2015 9:28	Seasonal variation of the macrozoobenthic community structure at low salinities in a Mediterranean lagoon (Monolimni Lagoon, Northern Aegean)	2004	International Review of Hydrobiology	Accept	1	University	15	?	Crustacea	NA	Species	No	NA	NA	Freshwater	Elyssa	Yes	0.066	1.013	Not OA	Journal	1105	1104	NA	NA	NA	NA	NA	Ecology, Evolution, Behavior and Systematics	Aquatic Science	NA	NA	NA	NA	NA
517	3/4/2015 10:00	Canopy arthropods of Vateria indica L. and Dipterocarpus indicus Bedd. in the rainforests of Western Ghats, South India	2004	Current Science	Accept	3	University	591	2635	Arachnida, Insecta	Coleoptera, Diptera, Hymenoptera, Other	Species	No	NA	NA	Terrestrial	Elyssa	No	0.053	0.57	DOAJ	Journal	1000	NA	NA	NA	NA	NA	NA	General	NA	NA	NA	NA	NA	NA
518	3/4/2015 10:44	Geographic patterns of genetic diversity in subterranean amphipods of the Pilbara, Western Australia	2004	Marine and Freshwater Research	Accept	2	University	26	?	Crustacea	NA	Species	Yes	DNA	NA	Freshwater	Elyssa	No	0.06	0.981	Not OA	Journal	2303	1105	1910	1104	NA	NA	NA	Ecology	Ecology, Evolution, Behavior and Systematics	Oceanography	Aquatic Science	NA	NA	NA
519	3/2/2015 11:55	Biodegradable amphiphilic poly(ethylene oxide)-block-polyesters with grafted polyamines as supramolecular nanocarriers for efficient siRNA delivery	2009	Biomaterials	Reject	NA	NA	NA	NA	NA	NA	NA	NA	NA	Only one species	NA	Shaun	NA	0.633	3.73	Not OA	Journal	2502	1502	2211	2503	1304	NA	NA	Biomaterials	Bioengineering	Mechanics of Materials	Ceramics and Composites	Biophysics	NA	NA
520	3/2/2015 16:48	Multiple origins of parasitism in lice	2004	Proceedings of the Royal Society B: Biological Sciences	Accept	3	Museum	134	?	Arachnida	NA	Species	Yes	DNA	NA	Terrestrial	Elyssa	No	0.4	2.325	Not OA	Journal	1100	1300	2300	2400	2700	NA	NA	Agricultural and Biological Sciences(all)	Biochemistry, Genetics and Molecular Biology(all)	Environmental Science(all)	Immunology and Microbiology(all)	Medicine(all)	NA	NA
521	3/4/2015 11:53	Spider diversity on Orchid Island, Taiwan: A comparison between habitats receiving different degrees of human disturbance	2004	Zoological Studies	Accept	2	University	1718	123	Arachnida	NA	Species	Yes	Whole/part of specimen	NA	Terrestrial	Elyssa	No	0.041	1.056	Not OA	Journal	1103	NA	NA	NA	NA	NA	NA	Animal Science and Zoology	NA	NA	NA	NA	NA	NA
522	2/13/2015 10:35	Tidal influence on the distribution of hydrophobic organic contaminants in the Seine Estuary and biomarker responses on the copepod Eurytemora affinis	2009	Environmental Pollution	Reject	NA	NA	NA	NA	NA	NA	NA	NA	NA	only one species (Eurytemora affinis)	NA	Shaun	NA	0.155	2.051	Not OA	Journal	2310	2307	3005	NA	NA	NA	NA	Pollution	Health, Toxicology and Mutagenesis	Toxicology	NA	NA	NA	NA
523	2/18/2015 13:06	Socioeconomic and environmental factors important for acquiring non-severe malaria in children in Yemen: a case-control study	2009	Transactions of the Royal Society of Tropical Medicine and Hygiene	Reject	NA	NA	NA	NA	NA	NA	NA	NA	NA	sociological study, no collection of specimens	NA	Shaun	NA	0.192	1.218	Not OA	Journal	2725	2739	2405	NA	NA	NA	NA	Infectious Diseases	Public Health, Environmental and Occupational Health	Parasitology	NA	NA	NA	NA
524	2/13/2015 10:11	Decline of bumble bees (Bombus) in the North American Midwest	2009	Biological Conservation	Accept	4	University	12	3763	Insecta	Hymenoptera	Species	Yes	Whole/part of specimen	used museum specimens as well as specimens they collected	Terrestrial	Shaun	No	0.152	2.465	Not OA	Journal	1105	2309	NA	NA	NA	NA	NA	Ecology, Evolution, Behavior and Systematics	Nature and Landscape Conservation	NA	NA	NA	NA	NA
525	2/24/2015 15:33	Damage released prey alarm substances or predator odours? Risk assessment by an aquatic oligochaete	2009	Hydrobiologia	Reject	NA	NA	NA	NA	NA	NA	NA	NA	NA	Only 2 arthropod species	NA	Shaun	NA	0.066	1.428	Not OA	Journal	1104	NA	NA	NA	NA	NA	NA	Aquatic Science	NA	NA	NA	NA	NA	NA
526	3/2/2015 13:15	Costs of carnivory: tooth fracture in Pleistocene and Recent carnivorans	2009	Biological Journal of the Linnean Society	Reject	NA	NA	NA	NA	NA	NA	NA	NA	NA	Vertebrate study	NA	Shaun	NA	0.11	1.182	Not OA	Journal	1105	NA	NA	NA	NA	NA	NA	Ecology, Evolution, Behavior and Systematics	NA	NA	NA	NA	NA	NA
527	3/2/2015 14:49	Inheritance and diversification of symbiotic trichonymphid flagellates from a common ancestor of termites and the cockroach Cryptocercus	2009	Proceedings of the Royal Society B: Biological Sciences	Reject	NA	NA	NA	NA	NA	NA	NA	NA	NA	Genetic study, no specimens collected from the field	NA	Shaun	NA	0.4	2.325	Not OA	Journal	1100	1300	2300	2400	2700	NA	NA	Agricultural and Biological Sciences(all)	Biochemistry, Genetics and Molecular Biology(all)	Environmental Science(all)	Immunology and Microbiology(all)	Medicine(all)	NA	NA
528	2/13/2015 11:48	The influence of a Hawaiian seamount on mesopelagic micronekton	2009	Deep-Sea Research Part I: Oceanographic Research Papers	Accept	2	University	15	1800	Crustacea	NA	Family, Species	No	NA	number of specimen is approximate (exact number not given)	Marine	Shaun	Yes	0.142	1.58	Not OA	Journal	1910	1104	NA	NA	NA	NA	NA	Oceanography	Aquatic Science	NA	NA	NA	NA	NA
529	3/2/2015 10:14	Butterfly host plant range: An example of plasticity as a promoter of speciation?	2009	Evolutionary Ecology	Reject	NA	NA	NA	NA	NA	NA	NA	NA	NA	Review paper	NA	Shaun	NA	0.13	1.002	Not OA	Journal	1105	NA	NA	NA	NA	NA	NA	Ecology, Evolution, Behavior and Systematics	NA	NA	NA	NA	NA	NA
530	2/18/2015 12:59	The genetic basis of constitutive and herbivore-induced ESP-independent nitrile formation in Arabidopsis	2009	Plant Physiology	Reject	NA	NA	NA	NA	NA	NA	NA	NA	NA	no arthropods	NA	Shaun	NA	0.739	2.681	Not OA	Journal	1110	1311	1314	NA	NA	NA	NA	Plant Science	Genetics	Physiology	NA	NA	NA	NA
531	2/18/2015 10:39	Life history, seasonal phenology, and parasitoids of the Hawaiian endemic moth Udea stellata (Lepidoptera: Crambidae)	2009	Annals of the Entomological Society of America	Accept	2	University	8	NA	Insecta	Lepidoptera, Hymenoptera	Species	Yes	Whole/part of specimen	NA	Terrestrial	Shaun	Yes	0.075	0.852	Not OA	Journal	1109	NA	NA	NA	NA	NA	NA	Insect Science	NA	NA	NA	NA	NA	NA
532	3/2/2015 11:06	A sustained +21 m sea-level highstand during MIS 11 (400 ka): direct fossil and sedimentary evidence from Bermuda	2009	Quaternary Science Reviews	Reject	NA	NA	NA	NA	NA	NA	NA	NA	NA	No arthropods collected from field	NA	Shaun	NA	NA	NA	NA	NA	NA	NA	NA	NA	NA	NA	NA	NA	NA	NA	NA	NA	NA	NA
533	2/13/2015 12:45	Analysis of arthropod community stability in mason pine forest	2009	Acta Ecologica Sinica	Reject	NA	NA	NA	NA	NA	NA	NA	NA	NA	can't find paper online	NA	Shaun	NA	0.032	0.76	DOAJ	Journal	2303	1105	NA	NA	NA	NA	NA	Ecology	Ecology, Evolution, Behavior and Systematics	NA	NA	NA	NA	NA
534	2/13/2015 12:10	Morphological evidence suggests homoploid hybridization as a possible mode of speciation in the Triatominae (Hemiptera, Heteroptera, Reduviidae)	2009	Infection, Genetics and Evolution	Accept	3	Non-profit, Government	4	NA	Insecta	Other	Sub-species	No	NA	bred field-collected specimens -- not clear how many they originally collected	Terrestrial	Shaun	No	0.215	1.143	Not OA	Journal	2725	1105	1311	1312	2404	2726	NA	Infectious Diseases	Ecology, Evolution, Behavior and Systematics	Genetics	Molecular Biology	Microbiology	Microbiology (medical)	NA
535	3/11/2015 15:08	Extreme convergence in stick insect evolution: Phylogenetic placement of the Lord Howe Island tree lobster	2009	Proceedings of the Royal Society B: Biological Sciences	Reject	NA	NA	NA	NA	NA	NA	NA	NA	NA	not field collected data	NA	Elyssa	NA	0.4	2.325	Not OA	Journal	1100	1300	2300	2400	2700	NA	NA	Agricultural and Biological Sciences(all)	Biochemistry, Genetics and Molecular Biology(all)	Environmental Science(all)	Immunology and Microbiology(all)	Medicine(all)	NA	NA
536	3/2/2015 13:14	Artemia parthenogenetica (Branchiopoda: Anostraca) from the Large Aral Sea: Abundance, distribution, population structure and cyst production	2009	Journal of Marine Systems	Accept	5	Government	3	NA	Insecta, Crustacea	Diptera	Species	No	NA	Abundance given by density, not number of individuals	Marine	Shaun	No	0.087	1.364	Not OA	Journal	1105	1910	1104	NA	NA	NA	NA	Ecology, Evolution, Behavior and Systematics	Oceanography	Aquatic Science	NA	NA	NA	NA
537	2/18/2015 12:04	Genetic diversity and geographic differentiation of the giant tiger shrimp (Penaeus monodon) in Thailand analyzed by mitochondrial COI sequences	2009	Biochemical Genetics	Reject	NA	NA	NA	NA	NA	NA	NA	NA	NA	only one species	NA	Shaun	NA	0.062	0.515	Not OA	Journal	1303	1105	1311	1312	NA	NA	NA	Biochemistry	Ecology, Evolution, Behavior and Systematics	Genetics	Molecular Biology	NA	NA	NA
538	2/18/2015 13:25	Arthropods in biodiversity hotspots: The case of the Phytoseiidae (Acari: Mesostigmata)	2009	Biodiversity and Conservation	Reject	NA	NA	NA	NA	NA	NA	NA	NA	NA	use previously collected specimens	NA	Shaun	NA	0.101	1.443	Not OA	Journal	2303	1105	2309	NA	NA	NA	NA	Ecology	Ecology, Evolution, Behavior and Systematics	Nature and Landscape Conservation	NA	NA	NA	NA
539	2/13/2015 10:15	Impact of coleopteran targeting toxin (Cry3Bb1) of Bt corn on microbially mediated decomposition	2009	Applied Soil Ecology	Reject	NA	NA	NA	NA	NA	NA	NA	NA	NA	about soil microbes, not arthropods	NA	Shaun	NA	0.089	1.844	Not OA	Journal	2303	1111	1101	NA	NA	NA	NA	Ecology	Soil Science	Agricultural and Biological Sciences (miscellaneous)	NA	NA	NA	NA
540	2/13/2015 12:27	Do differences in food web structure between organic and conventional farms affect the ecosystem service of pest control?	2009	Ecology Letters	Accept	8	University	563	NA	Insecta, Categorization is by functional group	Diptera, Lepidoptera	Species	No	NA	does not note number of specimens	Terrestrial	Shaun	Yes	1.037	5.349	Not OA	Journal	1105	NA	NA	NA	NA	NA	NA	Ecology, Evolution, Behavior and Systematics	NA	NA	NA	NA	NA	NA
541	2/18/2015 13:27	Drosophila PCH2 is required for a pachytene checkpoint that monitors double-strand-break-independent events leading to meiotic crossover formation	2009	Genetics	Reject	NA	NA	NA	NA	NA	NA	NA	NA	NA	lab-reared specimens	NA	Shaun	NA	0.688	1.492	Not OA	Journal	1311	NA	NA	NA	NA	NA	NA	Genetics	NA	NA	NA	NA	NA	NA
542	2/27/2015 16:17	Community composition, host range and genetic structure of the fungal entomopathogen Beauveria in adjoining agricultural and seminatural habitats	2009	Molecular Ecology	Reject	NA	NA	NA	NA	NA	NA	NA	NA	NA	Fungus study, not arthropod	NA	Shaun	NA	0.387	2.749	Not OA	Journal	1105	1311	NA	NA	NA	NA	NA	Ecology, Evolution, Behavior and Systematics	Genetics	NA	NA	NA	NA	NA
543	3/11/2015 15:10	Pleistocene glacial refugia across the appalachian mountains and coastal plain in the millipede genus Narceus: Evidence from population genetic, phylogeographic, and paleoclimatic data	2009	BMC Evolutionary Biology	Reject	NA	NA	NA	NA	NA	NA	NA	NA	NA	part review, not field collected	NA	Elyssa	NA	0.39	1.628	DOAJ	Journal	1105	NA	NA	NA	NA	NA	NA	Ecology, Evolution, Behavior and Systematics	NA	NA	NA	NA	NA	NA
544	2/13/2015 13:43	Three-year field monitoring of Cry1F, event DAS-Ø15Ø7-1, Maize hybrids for nontarget arthropod effects	2009	Environmental Entomology	Accept	6	Private	16	NA	Arachnida, Insecta, Myriapoda, Categorization is by functional group	Coleoptera, Diptera, Hymenoptera, Other	Family	No	NA	NA	Terrestrial	Shaun	No	0.072	1.226	Not OA	Journal	1109	2303	1105	NA	NA	NA	NA	Insect Science	Ecology	Ecology, Evolution, Behavior and Systematics	NA	NA	NA	NA
545	3/2/2015 10:57	The potential for behavioral thermoregulation to buffer "cold-blooded" animals against climate warming	2009	Proceedings of the National Academy of Sciences of the United States of America	Reject	NA	NA	NA	NA	NA	NA	NA	NA	NA	Do not collect arthropod from field	NA	Shaun	NA	1.754	3.841	Not OA	Journal	1000	NA	NA	NA	NA	NA	NA	General	NA	NA	NA	NA	NA	NA
546	3/5/2015 9:36	Hooded crow foraging from dung pats: Implications for the structure of dung beetle assemblages	2004	Biology and Environment	Accept	2	University	36	?	Arachnida, Insecta	Coleoptera, Diptera, Hymenoptera, Other	Family, Species, order	No	NA	NA	Terrestrial	Elyssa	Yes	0.03	0.607	OA but not registered	Journal	1100	2300	NA	NA	NA	NA	NA	Agricultural and Biological Sciences(all)	Environmental Science(all)	NA	NA	NA	NA	NA
547	2/24/2015 15:37	Critical population density triggers rapid formation of vast oceanic fish shoals	2009	Science	Reject	NA	NA	NA	NA	NA	NA	NA	NA	NA	study of fish behaviour -- no arthropods	NA	Shaun	NA	5.425	10.564	Not OA	Journal	1000	NA	NA	NA	NA	NA	NA	General	NA	NA	NA	NA	NA	NA
548	3/11/2015 15:27	Effects of natural winter browsing and simulated summer browsing by moose on growth and shoot blomass of birch and its associated invertebrate fauna	2009	Annales Zoologici Fennici	Accept	5	University	4	?	Arachnida, Insecta	Coleoptera, Lepidoptera, Other	Family	No	NA	NA	Terrestrial	Elyssa	Yes	0.061	0.72	Not OA	Journal	2303	1105	2309	1103	NA	NA	NA	Ecology	Ecology, Evolution, Behavior and Systematics	Nature and Landscape Conservation	Animal Science and Zoology	NA	NA	NA
549	2/18/2015 13:23	Crinoid-associated shrimps of the genus laomenes A.H. Clark, 1919 (Caridea: Palaemonidae: Pontoniinae): new species and probable diversity	2009	Zootaxa	Reject	NA	NA	NA	NA	NA	NA	NA	NA	NA	cannot find article online	NA	Shaun	NA	0.037	0.8	Not OA	Journal	1105	1103	NA	NA	NA	NA	NA	Ecology, Evolution, Behavior and Systematics	Animal Science and Zoology	NA	NA	NA	NA	NA
550	3/2/2015 10:29	Susceptibility of non-indigenous ascidian species in British Columbia (Canada) to invertebrate predation	2009	Marine Biology	Accept	5	Government	5	not reported	Crustacea	NA	Genus, Species	No	NA	NA	Marine	Shaun	Yes	0.083	1.319	Not OA	Journal	2303	1105	1104	NA	NA	NA	NA	Ecology	Ecology, Evolution, Behavior and Systematics	Aquatic Science	NA	NA	NA	NA
551	2/24/2015 15:23	A tropical/subtropical biogeographic disjunction in southeastern Africa separates two evolutionarily significant units of an estuarine prawn	2009	Marine Biology	Accept	4	University	5	59	Crustacea	NA	Species, Sub-species	No	NA	Unclear exactly how many species or individuals they collected and how many were borrowed from other researchers	Marine	Shaun	No	0.083	1.319	Not OA	Journal	2303	1105	1104	NA	NA	NA	NA	Ecology	Ecology, Evolution, Behavior and Systematics	Aquatic Science	NA	NA	NA	NA
552	2/24/2015 15:34	Electrochemical biosensor for pesticides based on acetylcholinesterase immobilized on polyaniline deposited on vertically assembled carbon nanotubes wrapped with ssDNA	2009	Biosensors and Bioelectronics	Reject	NA	NA	NA	NA	NA	NA	NA	NA	NA	biochemical experiment; no specimens collected	NA	Shaun	NA	0.493	2.422	Not OA	Journal	2204	1603	1305	1304	NA	NA	NA	Biomedical Engineering	Electrochemistry	Biotechnology	Biophysics	NA	NA	NA
553	3/2/2015 14:46	Effects of nitrogen application on beetle communities in tea plantations	2009	Insect Science	Accept	6	University	89	7791	Insecta, Categorization is by functional group	Coleoptera	Species	Yes	Whole/part of specimen	NA	Terrestrial	Shaun	No	0.068	0.604	Not OA	Journal	1109	1105	1300	1102	NA	NA	NA	Insect Science	Ecology, Evolution, Behavior and Systematics	Biochemistry, Genetics and Molecular Biology(all)	Agronomy and Crop Science	NA	NA	NA
554	2/26/2015 9:44	Revisions of the genera Parhydraena Orchymont, Protozantaena Perkins, Decarthrocerus Orchymont, and Parhydraenopsis nomen novum, aquatic and humicolous beetles from Africa and Madagascar, and comparative morphology of the tribe Parhydraenini (Coleoptera: Hydraenidae)	2009	Zootaxa	Reject	NA	NA	NA	NA	NA	NA	NA	NA	NA	Full text not available	NA	Shaun	NA	0.037	0.8	Not OA	Journal	1105	1103	NA	NA	NA	NA	NA	Ecology, Evolution, Behavior and Systematics	Animal Science and Zoology	NA	NA	NA	NA	NA
555	2/18/2015 13:21	Epicuticular lipids induce aggregation in Chagas disease vectors	2009	Parasites and Vectors	Reject	NA	NA	NA	NA	NA	NA	NA	NA	NA	only one species	NA	Shaun	NA	0.141	0.941	DOAJ	Journal	2725	2405	NA	NA	NA	NA	NA	Infectious Diseases	Parasitology	NA	NA	NA	NA	NA
556	2/27/2015 9:51	The mosaic genome structure of the Wolbachia wRi strain infecting Drosophila simulans	2009	Proceedings of the National Academy of Sciences of the United States of America	Reject	NA	NA	NA	NA	NA	NA	NA	NA	NA	Only one species, genetic study of Drosophila	NA	Shaun	NA	1.754	3.841	Not OA	Journal	1000	NA	NA	NA	NA	NA	NA	General	NA	NA	NA	NA	NA	NA
557	2/27/2015 10:50	Transcriptome analysis of the circadian regulatory network in the coral acropora millepora	2009	Biological Bulletin	Reject	NA	NA	NA	NA	NA	NA	NA	NA	NA	study about coral biochemistry	NA	Shaun	NA	0.112	1.013	Not OA	Journal	1100	NA	NA	NA	NA	NA	NA	Agricultural and Biological Sciences(all)	NA	NA	NA	NA	NA	NA
558	3/2/2015 9:46	Towards functional proteomics of minority component of honeybee royal jelly: The effect of post-translational modifications on the antimicrobial activity of apalbumin2	2009	Proteomics	Reject	NA	NA	NA	NA	NA	NA	NA	NA	NA	Only one species -- genetic study	NA	Shaun	NA	0.555	1.544	Not OA	Journal	1303	1312	NA	NA	NA	NA	NA	Biochemistry	Molecular Biology	NA	NA	NA	NA	NA
559	2/18/2015 11:23	Identifying the most productive breeding sites for malaria mosquitoes in the Gambia	2009	Malaria Journal	Accept	6	University	18	5784	Insecta	Coleoptera, Other	Family, Genus, Species, Order	No	NA	NA	Freshwater	Shaun	No	0.276	1.733	DOAJ	Journal	2725	2405	NA	NA	NA	NA	NA	Infectious Diseases	Parasitology	NA	NA	NA	NA	NA
560	3/2/2015 9:48	Natural diet of the spiny lobster, Panulirus echinatus Smith, 1869 (Crustacea: Decapoda: Palinuridae), from São Pedro and São Paulo Archipelago, Brazil	2009	Brazilian Journal of Biology	Reject	NA	NA	NA	NA	NA	NA	NA	NA	NA	One species	NA	Shaun	NA	NA	NA	NA	NA	NA	NA	NA	NA	NA	NA	NA	NA	NA	NA	NA	NA	NA	NA
561	3/12/2015 13:48	Host introduction and parasites: A case study on the parasite community of the peacock grouper Cephalopholis argus (Serranidae) in the Hawaiian Islands	2009	Parasitology Research	Reject	NA	NA	NA	NA	NA	NA	NA	NA	NA	one species	NA	Elyssa	NA	0.107	1.113	Not OA	Journal	2725	2405	NA	NA	NA	NA	NA	Infectious Diseases	Parasitology	NA	NA	NA	NA	NA
562	3/12/2015 13:58	Salvage logging in the boreal and cordilleran forests of Canada: Integrating industrial and ecological concerns in management plans	2009	Forestry Chronicle	Reject	NA	NA	NA	NA	NA	NA	NA	NA	NA	not about arthropods	NA	Elyssa	NA	0.035	0.408	Not OA	Journal	1107	NA	NA	NA	NA	NA	NA	Forestry	NA	NA	NA	NA	NA	NA
563	2/18/2015 10:20	Tackling the "Protoblattoidea problem": Revision of Protoblattinopsis stubblefieldi (Dictyoptera; Late Carboniferous)	2009	European Journal of Entomology	Reject	NA	NA	NA	NA	NA	NA	NA	NA	NA	only 1 species	NA	Shaun	NA	0.047	0.747	Not OA	Journal	1109	NA	NA	NA	NA	NA	NA	Insect Science	NA	NA	NA	NA	NA	NA
564	2/24/2015 15:50	Diversity and seasonal succession of coastal mosquitoes (Diptera: Culicidae) in the northern Adelaide region of South Australia	2009	Australian Journal of Entomology	Accept	7	University	8	81188	Insecta	Diptera	Species	No	NA	NA	Terrestrial	Shaun	No	0.089	0.634	Not OA	Journal	1109	1105	1102	NA	NA	NA	NA	Insect Science	Ecology, Evolution, Behavior and Systematics	Agronomy and Crop Science	NA	NA	NA	NA
565	3/2/2015 10:36	Gastrointestinal stromal tumors in a baboon, a spider monkey, and a chimpanzee and a review of the literature	2009	Journal of Medical Primatology	Reject	NA	NA	NA	NA	NA	NA	NA	NA	NA	No arthropods	NA	Shaun	NA	0.135	0.457	Not OA	Journal	3400	1103	NA	NA	NA	NA	NA	veterinary(all)	Animal Science and Zoology	NA	NA	NA	NA	NA
566	2/18/2015 13:12	Species richness and occupancy estimation in communities subject to temporary emigration	2009	Ecology	Reject	NA	NA	NA	NA	NA	NA	NA	NA	NA	uses published dataset	NA	Shaun	NA	0.315	2.854	Not OA	Journal	1105	NA	NA	NA	NA	NA	NA	Ecology, Evolution, Behavior and Systematics	NA	NA	NA	NA	NA	NA
567	2/13/2015 11:01	Compensation and recovery of feeding guilds in a northwest Atlantic shelf fish community	2009	Marine Ecology - Progress Series	Reject	NA	NA	NA	NA	NA	NA	NA	NA	NA	study about fish, not arthropods	NA	Shaun	NA	0.119	1.662	Not OA	Journal	2303	1105	1104	NA	NA	NA	NA	Ecology	Ecology, Evolution, Behavior and Systematics	Aquatic Science	NA	NA	NA	NA
568	3/2/2015 13:47	Location, location, location: Larvae position inside the nest is correlated with adult body size in worker bumble-bees (Bombus impatiens)	2009	Proceedings of the Royal Society B: Biological Sciences	Reject	NA	NA	NA	NA	NA	NA	NA	NA	NA	Only one species	NA	Shaun	NA	0.4	2.325	Not OA	Journal	1100	1300	2300	2400	2700	NA	NA	Agricultural and Biological Sciences(all)	Biochemistry, Genetics and Molecular Biology(all)	Environmental Science(all)	Immunology and Microbiology(all)	Medicine(all)	NA	NA
569	3/2/2015 10:18	Molecular phylogeny of parabasalids with emphasis on the order Cristamonadida and its complex morphological evolution	2009	Molecular Phylogenetics and Evolution	Reject	NA	NA	NA	NA	NA	NA	NA	NA	NA	Did not collect arthropods themselves	NA	Shaun	NA	0.194	2.198	Not OA	Journal	1105	1311	1312	NA	NA	NA	NA	Ecology, Evolution, Behavior and Systematics	Genetics	Molecular Biology	NA	NA	NA	NA
570	2/27/2015 11:15	Plankton relationships under small water level fluctuations in a subtropical reservoir	2009	Aquatic Ecology	Reject	NA	NA	NA	NA	NA	NA	NA	NA	NA	arthropods not identified beyond "zooplankton"	NA	Shaun	NA	0.055	0.869	Not OA	Journal	1105	1104	NA	NA	NA	NA	NA	Ecology, Evolution, Behavior and Systematics	Aquatic Science	NA	NA	NA	NA	NA
571	2/27/2015 16:12	Pesticide alters habitat selection and aquatic community composition	2009	Oecologia	Accept	2	University	11	87	Insecta	Coleoptera, Diptera	Family, Species, Genus	No	NA	NA	Freshwater	Shaun	Yes	0.167	1.844	Not OA	Journal	1105	NA	NA	NA	NA	NA	NA	Ecology, Evolution, Behavior and Systematics	NA	NA	NA	NA	NA	NA
572	3/2/2015 12:54	Negative responses of Collembola in a forest soil (Alptal, Switzerland) under experimentally increased N deposition	2009	Environmental Pollution	Accept	4	Government	19	NA	Other	NA	Genus	No	NA	Abundance given by density not number of individuals	Terrestrial	Shaun	No	0.155	2.051	Not OA	Journal	2310	2307	3005	NA	NA	NA	NA	Pollution	Health, Toxicology and Mutagenesis	Toxicology	NA	NA	NA	NA
573	3/2/2015 13:45	Successional patterns on tropical inselbergs: A case study on the Nouragues inselberg (French Guiana)	2009	Flora	Reject	NA	NA	NA	NA	NA	NA	NA	NA	NA	Plant study, not arthropod	NA	Shaun	NA	0.055	0.972	Not OA	Journal	2303	1110	1105	NA	NA	NA	NA	Ecology	Plant Science	Ecology, Evolution, Behavior and Systematics	NA	NA	NA	NA
574	2/27/2015 9:29	Genetic diversity and population structure of the endangered insect species Carabus variolosus in its western distribution range: Implications for conservation	2009	Conservation Genetics	Reject	NA	NA	NA	NA	NA	NA	NA	NA	NA	Only one species	NA	Shaun	NA	0.073	0.806	Not OA	Journal	1105	1311	NA	NA	NA	NA	NA	Ecology, Evolution, Behavior and Systematics	Genetics	NA	NA	NA	NA	NA
575	2/24/2015 15:44	Estimating biodiversity: A case study on true bugs in argentinian wetlands	2009	Biodiversity and Conservation	Accept	4	University	86	337	Insecta	NA	Species	Yes	Whole/part of specimen	study took place in wetlands (biome = freshwater+terrestrial)	Terrestrial, Freshwater	Shaun	No	0.101	1.443	Not OA	Journal	2303	1105	2309	NA	NA	NA	NA	Ecology	Ecology, Evolution, Behavior and Systematics	Nature and Landscape Conservation	NA	NA	NA	NA
576	3/2/2015 10:52	Changes in soil fauna 10 years after forest harvestings: Comparison between clear felling and green-tree retention methods	2009	Forest Ecology and Management	Accept	2	University, Government	51	?	Arachnida, Insecta, Categorization is by functional group	Coleoptera, Other	Family, Species, Order, Class	No	NA	Number of species is approximate (exact number not given). Number of specimens not given.	Terrestrial	Shaun	No	0.08	1.726	Not OA	Journal	2309	1107	2308	NA	NA	NA	NA	Nature and Landscape Conservation	Forestry	Management, Monitoring, Policy and Law	NA	NA	NA	NA
577	2/18/2015 13:20	Geometric morphometric investigation of molar shape diversity in modern lemurs and lorises	2009	Anatomical Record	Reject	NA	NA	NA	NA	NA	NA	NA	NA	NA	lemur diversity, not arthropod diversity	NA	Shaun	NA	0.195	0.599	Not OA	Journal	2702	1105	1305	2722	NA	NA	NA	Anatomy	Ecology, Evolution, Behavior and Systematics	Biotechnology	Histology	NA	NA	NA
578	2/27/2015 16:15	Gene discovery using massively parallel pyrosequencing to develop ESTs for the flesh fly Sarcophaga crassipalpis	2009	BMC Genomics	Reject	NA	NA	NA	NA	NA	NA	NA	NA	NA	Only one species, genetic study	NA	Shaun	NA	0.533	1.314	DOAJ	Journal	1311	1305	NA	NA	NA	NA	NA	Genetics	Biotechnology	NA	NA	NA	NA	NA
579	2/18/2015 11:04	Larval dispersion of the estuarine crab Neohelice granulata in coastal marine waters of the Southwest Atlantic	2009	Estuarine, Coastal and Shelf Science	Reject	NA	NA	NA	NA	NA	NA	NA	NA	NA	only one species	NA	Shaun	NA	0.087	1.584	Not OA	Journal	1910	1104	NA	NA	NA	NA	NA	Oceanography	Aquatic Science	NA	NA	NA	NA	NA
580	2/13/2015 12:17	CHH family peptides from an 'eyeless' deep-sea hydrothermal vent shrimp, Rimicaris kairei: Characterization and sequence analysis	2009	Comparative Biochemistry and Physiology - B Biochemistry and Molecular Biology	Reject	NA	NA	NA	NA	NA	NA	NA	NA	NA	only one species (Rimicaris kairei)	NA	Shaun	NA	0.12	1.026	Not OA	Journal	1303	1312	1314	NA	NA	NA	NA	Biochemistry	Molecular Biology	Physiology	NA	NA	NA	NA
581	2/18/2015 13:03	Barnacle settlement versus recruitment as indicators of larval delivery. II. Time-series analysis and hypothesized delivery mechanisms	2009	Marine Ecology - Progress Series	Reject	NA	NA	NA	NA	NA	NA	NA	NA	NA	only one taxa	NA	Shaun	NA	0.119	1.662	Not OA	Journal	2303	1105	1104	NA	NA	NA	NA	Ecology	Ecology, Evolution, Behavior and Systematics	Aquatic Science	NA	NA	NA	NA
582	2/13/2015 10:47	Quantitative analysis of insect pest and natural enemy communities in Red Fuji apple orchard	2009	Chinese Journal of Applied Ecology	Reject	NA	NA	NA	NA	NA	NA	NA	NA	NA	can't find paper	NA	Shaun	NA	0.032	0.764	Not OA	Journal	2303	1105	NA	NA	NA	NA	NA	Ecology	Ecology, Evolution, Behavior and Systematics	NA	NA	NA	NA	NA
583	3/2/2015 13:08	Apis mellifera proteomics: Where will the future bee?	2009	Current Proteomics	Reject	NA	NA	NA	NA	NA	NA	NA	NA	NA	Review paper, no specimens collected	NA	Shaun	NA	0.151	0.527	Not OA	Journal	1303	1312	NA	NA	NA	NA	NA	Biochemistry	Molecular Biology	NA	NA	NA	NA	NA
584	3/2/2015 11:17	Revision of the goldenrod-galling rhopalomyia species (diptera: Cecidomyiidae) in North America	2009	Zootaxa	Accept	5	University, Museum	16	Not reported	Insecta	Diptera	NA	Yes	Whole/part of specimen	NA	Terrestrial	Shaun	Yes	0.037	0.8	Not OA	Journal	1105	1103	NA	NA	NA	NA	NA	Ecology, Evolution, Behavior and Systematics	Animal Science and Zoology	NA	NA	NA	NA	NA
585	2/18/2015 13:09	An initial linkage map of the West Nile Virus vector Culex tarsalis	2009	Insect Molecular Biology	Reject	NA	NA	NA	NA	NA	NA	NA	NA	NA	only one species	NA	Shaun	NA	0.251	1.194	Not OA	Journal	1109	1311	1312	NA	NA	NA	NA	Insect Science	Genetics	Molecular Biology	NA	NA	NA	NA
586	3/2/2015 11:44	Nectar, not colour, may lure insects to their death	2009	Biology Letters	Accept	2	University	4	701	Arachnida, Insecta	Diptera, Hymenoptera, Other	Order	No	NA	NA	Terrestrial	Shaun	Yes	0.265	1.54	Not OA	Journal	1100	1101	NA	NA	NA	NA	NA	Agricultural and Biological Sciences(all)	Agricultural and Biological Sciences (miscellaneous)	NA	NA	NA	NA	NA
587	3/2/2015 11:11	A proximal centriole-like structure is present in drosophila spermatids and can serve as a model to study centriole duplication	2009	Genetics	Reject	NA	NA	NA	NA	NA	NA	NA	NA	NA	One species	NA	Shaun	NA	0.688	1.492	Not OA	Journal	1311	NA	NA	NA	NA	NA	NA	Genetics	NA	NA	NA	NA	NA	NA
588	2/24/2015 15:26	Factors maintaining species diversity in satoyama, a traditional agricultural landscape of Japan	2009	Biological Conservation	Reject	NA	NA	NA	NA	NA	NA	NA	NA	NA	a review; no specimens are collected	NA	Shaun	NA	0.152	2.465	Not OA	Journal	1105	2309	NA	NA	NA	NA	NA	Ecology, Evolution, Behavior and Systematics	Nature and Landscape Conservation	NA	NA	NA	NA	NA
589	2/27/2015 16:25	Spiders and scorpions (Arachnida: Araneae, Scorpiones) of the Nylsvley Nature Reserve, South Africa	2009	Koedoe	Accept	3	University, Government	175	not reported	Arachnida, Categorization is by functional group	NA	Family, Species	Yes	Whole/part of specimen	NA	Terrestrial	Shaun	No	0.042	1.111	DOAJ	Journal	2303	1105	NA	NA	NA	NA	NA	Ecology	Ecology, Evolution, Behavior and Systematics	NA	NA	NA	NA	NA
590	3/2/2015 10:11	Feeding ecology of myctophid fishes in the northern Scotia sea	2009	Marine Ecology - Progress Series	Accept	6	Government	17	not reported	Crustacea	NA	Genus, Species	No	NA	NA	Marine	Shaun	Yes	0.119	1.662	Not OA	Journal	2303	1105	1104	NA	NA	NA	NA	Ecology	Ecology, Evolution, Behavior and Systematics	Aquatic Science	NA	NA	NA	NA
591	3/11/2015 10:02	Molecular population genetics and phylogeography of the chagas disease vector Triatoma infestans in South America	2009	Journal of Medical Entomology	Reject	NA	NA	NA	NA	NA	NA	NA	NA	NA	only one taxa	NA	Elyssa	NA	0.131	1.243	Not OA	Journal	1109	2725	3400	2405	NA	NA	NA	Insect Science	Infectious Diseases	veterinary(all)	Parasitology	NA	NA	NA
593	3/2/2015 10:34	Comparative genomics of the emerging human pathogen Photorhabdus asymbiotica with the insect pathogen Photorhabdus luminescens	2009	BMC Genomics	Reject	NA	NA	NA	NA	NA	NA	NA	NA	NA	Genetic study, did not collect specimens	NA	Shaun	NA	0.533	1.314	DOAJ	Journal	1311	1305	NA	NA	NA	NA	NA	Genetics	Biotechnology	NA	NA	NA	NA	NA
594	3/2/2015 13:36	Influence of trawl type on the composition and diversity of deep benthopelagic fish and decapod assemblages off the Catalan coasts (western Mediterranean)	2009	Scientia Marina	Accept	5	Government	12	NA	Crustacea	NA	Species	No	NA	NA	Marine	Shaun	Yes	0.046	0.855	DOAJ	Journal	1910	1104	NA	NA	NA	NA	NA	Oceanography	Aquatic Science	NA	NA	NA	NA	NA
595	2/18/2015 10:57	Evaluating a deer-targeted acaricide applicator for area-wide suppression of blacklegged ticks, Ixodes scapularis (Acari: Ixodidae), in Rhode Island	2009	Vector-Borne and Zoonotic Diseases	Reject	NA	NA	NA	NA	NA	NA	NA	NA	NA	few than 3 species	NA	Shaun	NA	0.177	1.154	Not OA	Journal	2725	2406	2404	NA	NA	NA	NA	Infectious Diseases	Virology	Microbiology	NA	NA	NA	NA
596	2/18/2015 13:41	Phylogeographic analysis reveals multiple cryptic species of amphipods (Crustacea: Amphipoda) in Chihuahuan Desert springs	2009	Biological Conservation	Accept	3	University	7	134	Crustacea	NA	Species, Sub-species	No	NA	NA	Freshwater	Shaun	No	0.152	2.465	Not OA	Journal	1105	2309	NA	NA	NA	NA	NA	Ecology, Evolution, Behavior and Systematics	Nature and Landscape Conservation	NA	NA	NA	NA	NA
597	3/2/2015 14:34	Reciprocal specialization in ecological networks	2009	Ecology Letters	Reject	NA	NA	NA	NA	NA	NA	NA	NA	NA	Theoretical -- no arthropods collected	NA	Shaun	NA	1.037	5.349	Not OA	Journal	1105	NA	NA	NA	NA	NA	NA	Ecology, Evolution, Behavior and Systematics	NA	NA	NA	NA	NA	NA
598	2/18/2015 10:52	Studies on the predatory biology of Oriental dacetine ants (Hymenoptera: Formicidae) II. Novel prey specialization in Pyramica benten	2009	Journal of Natural History	Accept	1	University	NA	NA	Arachnida, Insecta, Other	Hymenoptera	Family, Species	No	NA	NA	Terrestrial	Shaun	No	0.039	0.735	Not OA	Journal	1105	NA	NA	NA	NA	NA	NA	Ecology, Evolution, Behavior and Systematics	NA	NA	NA	NA	NA	NA
599	2/27/2015 10:53	Effects of woody plant species richness on mammal species richness in southern Africa	2009	Journal of Biogeography	Reject	NA	NA	NA	NA	NA	NA	NA	NA	NA	study of plants and mammals, no arthropods	NA	Shaun	NA	0.167	2.147	Not OA	Journal	2303	1105	NA	NA	NA	NA	NA	Ecology	Ecology, Evolution, Behavior and Systematics	NA	NA	NA	NA	NA
600	3/2/2015 9:53	Habitat preferences of oak-feeding xylophagous beetles in a temperate woodland: Implications for forest history and management	2009	Journal of Insect Conservation	Accept	3	University	22	2605	Insecta	Coleoptera	Species	No	NA	NA	Terrestrial	Shaun	No	0.062	1.06	Not OA	Journal	1109	2303	2309	1103	NA	NA	NA	Insect Science	Ecology	Nature and Landscape Conservation	Animal Science and Zoology	NA	NA	NA
601	2/13/2015 11:27	Population fluctuations of light-attracted chrysomelid beetles in relation to supra-annual environmental changes in a bornean rainforest	2009	Bulletin of Entomological Research	Accept	14	University	316	19181	Insecta	Coleoptera	Species	Yes	Whole/part of specimen	NA	Terrestrial	Shaun	No	0.071	1.129	Not OA	Journal	1109	1102	NA	NA	NA	NA	NA	Insect Science	Agronomy and Crop Science	NA	NA	NA	NA	NA
602	2/13/2015 10:20	Genetic diversity of Chelonibia caretta, commensal barnacles of the endangered hawksbill sea turtle Eretmochelys imbricata from the Caribbean (Puerto Rico)	2009	Journal of the Marine Biological Association of the United Kingdom	Reject	NA	NA	NA	NA	NA	NA	NA	NA	NA	only one species (Chelonibia caretta)	NA	Shaun	NA	0.043	0.636	Not OA	Journal	1104	NA	NA	NA	NA	NA	NA	Aquatic Science	NA	NA	NA	NA	NA	NA
603	3/11/2015 10:41	Spatio-temporal variations of functional groups in a Populus nigra L. entomocenosis in the Mitidja plain (Algeria)	2009	Comptes Rendus - Biologies	Accept	3	University	73	6707	Arachnida, Insecta	Coleoptera, Lepidoptera, Hymenoptera, Other	Species	No	NA	NA	Terrestrial	Elyssa	No	0.087	0.677	Not OA	Journal	1100	1300	2400	2700	NA	NA	NA	Agricultural and Biological Sciences(all)	Biochemistry, Genetics and Molecular Biology(all)	Immunology and Microbiology(all)	Medicine(all)	NA	NA	NA
604	3/2/2015 9:54	Microbial floc meal as a replacement ingredient for fish meal and soybean protein in shrimp feed	2009	Aquaculture	Reject	NA	NA	NA	NA	NA	NA	NA	NA	NA	One species, not collected from field	NA	Shaun	NA	0.076	1.909	Not OA	Journal	1104	NA	NA	NA	NA	NA	NA	Aquatic Science	NA	NA	NA	NA	NA	NA
605	2/13/2015 10:41	Diversity of moths (Insecta: Lepidoptera) on Bogildo Island, Wando-gun, Jeonnam, Korea	2009	Journal of Ecology and Field Biology	Accept	5	University	272	948	Insecta	Lepidoptera	Species	Yes	Whole/part of specimen	NA	Terrestrial	Shaun	No	0.027	0.231	Not OA	Journal	2303	1105	NA	NA	NA	NA	NA	Ecology	Ecology, Evolution, Behavior and Systematics	NA	NA	NA	NA	NA
606	3/2/2015 15:04	Vegetation structure influences the vertical stratification of open- and edge-space aerial-foraging bats in harvested forests	2009	Forest Ecology and Management	Reject	NA	NA	NA	NA	NA	NA	NA	NA	NA	Insects not identified beyond "insect"	NA	Shaun	NA	0.08	1.726	Not OA	Journal	2309	1107	2308	NA	NA	NA	NA	Nature and Landscape Conservation	Forestry	Management, Monitoring, Policy and Law	NA	NA	NA	NA
607	3/2/2015 13:06	Emerging conflicts between biodiversity conservation laws and scientific research: The case of the Czech entomologists in India	2009	Conservation Biology	Reject	NA	NA	NA	NA	NA	NA	NA	NA	NA	Review article, no samples collected	NA	Shaun	NA	0.215	2.886	Not OA	Journal	2303	1105	2309	NA	NA	NA	NA	Ecology	Ecology, Evolution, Behavior and Systematics	Nature and Landscape Conservation	NA	NA	NA	NA
608	3/2/2015 14:42	Biodiversity Consequences of Genetic Variation in Bark Characteristics within a Foundation Tree Species	2009	Conservation Biology	Accept	5	University	180	4785	Arachnida, Insecta, Categorization is by functional group	Coleoptera, Diptera, Lepidoptera, Hymenoptera, Other	Family, Genus, Species	Yes	Whole/part of specimen	NA	Terrestrial	Shaun	Yes	0.215	2.886	Not OA	Journal	2303	1105	2309	NA	NA	NA	NA	Ecology	Ecology, Evolution, Behavior and Systematics	Nature and Landscape Conservation	NA	NA	NA	NA
609	2/18/2015 11:11	Reconstructing the origins of praying mantises (Dictyoptera, Mantodea): The roles of Gondwanan vicariance and morphological convergence	2009	Cladistics	Reject	NA	NA	NA	NA	NA	NA	NA	NA	NA	museum specimens, not field collected	NA	Shaun	NA	NA	NA	NA	NA	NA	NA	NA	NA	NA	NA	NA	NA	NA	NA	NA	NA	NA	NA
610	3/2/2015 11:33	Diversity of the Macroinvertebrates Benthiques de la Rivière Agnéby (Ivory Coast; Western Africa)	2009	European Journal of Scientific Research	Accept	5	University	34	?	Insecta	Coleoptera, Diptera, Lepidoptera, Other	Genus, Species	No	NA	Species abundance given by density, not number of individuals	Freshwater	Shaun	Yes	0.033	0.493	Not OA	Journal	1000	NA	NA	NA	NA	NA	NA	General	NA	NA	NA	NA	NA	NA
611	2/18/2015 13:34	Regional variation in shell utilization patterns of the hermit crab Pagurus filholi	2009	Plankton and Benthos Research	Accept	4	University	10	4021	Crustacea	NA	Species	No	NA	NA	Marine	Shaun	No	0.035	0.694	Not OA	Journal	2303	1105	1910	1104	NA	NA	NA	Ecology	Ecology, Evolution, Behavior and Systematics	Oceanography	Aquatic Science	NA	NA	NA
612	3/2/2015 13:54	Changes in the structure of chortobiont invertebrate community exposed to emissions from a Copper Smelter	2009	Russian Journal of Ecology	Accept	2	Government	15	41700	Arachnida, Insecta, Categorization is by functional group	Coleoptera, Diptera, Lepidoptera, Hymenoptera, Other	Family, Species	No	NA	NA	Terrestrial	Shaun	Yes	0.028	0.127	Not OA	Journal	1105	NA	NA	NA	NA	NA	NA	Ecology, Evolution, Behavior and Systematics	NA	NA	NA	NA	NA	NA
613	3/11/2015 15:01	Preliminary characterization of benthic invertebrates caught as by-catch in the shrimp fishery in the north of the Rio de Janeiro State, southeastern Brazil | Caracterización preliminar de los invertebrados bentónicos capturados accidentalmente en la pesca de camarones en el norte del estado de Río de Janeiro, sudeste de Brasil	2009	Latin American Journal of Aquatic Research	Accept	2	University	10	1601	Crustacea	NA	Genus, Species	No	NA	NA	Marine	Elyssa	Yes	0.033	0.484	Not OA	Journal	1910	1104	NA	NA	NA	NA	NA	Oceanography	Aquatic Science	NA	NA	NA	NA	NA
614	2/26/2015 9:23	The impact of the macrophyte substratum and season on crustacean zooplankton communities of three shallow and macrophyte-dominated lakes	2009	Journal of Freshwater Ecology	Accept	1	University	54	?	Crustacea	NA	Species	No	NA	abundance reported by density, not number of individuals	Freshwater	Shaun	Yes	0.036	0.267	Not OA	Journal	1105	1104	NA	NA	NA	NA	NA	Ecology, Evolution, Behavior and Systematics	Aquatic Science	NA	NA	NA	NA	NA
615	2/27/2015 16:06	Importance of saltmarsh to fish species of a large south-eastern Australian estuary during a spring tide cycle	2009	Marine and Freshwater Research	Accept	2	University	9	unknown	Insecta, Crustacea	NA	Order, Class	No	NA	Abundance given by volume, not number of individuals	Marine	Shaun	Yes	0.06	0.981	Not OA	Journal	2303	1105	1910	1104	NA	NA	NA	Ecology	Ecology, Evolution, Behavior and Systematics	Oceanography	Aquatic Science	NA	NA	NA
616	2/26/2015 9:36	Complex responses to invasive grass litter by ground arthropods in a Mediterranean scrub ecosystem	2009	Oecologia	Accept	3	NA	27	21217	Arachnida, Insecta, Other	Coleoptera, Diptera, Lepidoptera, Hymenoptera, Other	Species, Order	No	NA	NA	Terrestrial	Shaun	Yes	0.167	1.844	Not OA	Journal	1105	NA	NA	NA	NA	NA	NA	Ecology, Evolution, Behavior and Systematics	NA	NA	NA	NA	NA	NA
617	3/2/2015 10:43	Association of Rice gall dwarf virus with microtubules is necessary for viral release from cultured insect vector cells	2009	Journal of Virology	Reject	NA	NA	NA	NA	NA	NA	NA	NA	NA	One species	NA	Shaun	NA	0.745	2.032	Not OA	Journal	2403	2406	NA	NA	NA	NA	NA	Immunology	Virology	NA	NA	NA	NA	NA
618	2/18/2015 11:29	Low importance for a fungal based food web in arable soils under mineral and organic fertilization indicated by Collembola grazers	2009	Soil Biology and Biochemistry	Accept	4	University	13	NA	Other	NA	Species	No	NA	NA	Terrestrial	Shaun	No	0.156	2.352	Not OA	Journal	1111	2404	NA	NA	NA	NA	NA	Soil Science	Microbiology	NA	NA	NA	NA	NA
619	3/12/2015 13:50	Ichnology of a Late Palaeozoic ice-marginal shallow marine succession: Talchir Formation, Satpura Gondwana basin, central India	2009	Palaeogeography, Palaeoclimatology, Palaeoecology	Reject	NA	NA	NA	NA	NA	NA	NA	NA	NA	not about arthropods	NA	Elyssa	NA	0.112	1.727	Not OA	Journal	1911	1105	1904	1910	NA	NA	NA	Palaeontology	Ecology, Evolution, Behavior and Systematics	Earth-Surface Processes	Oceanography	NA	NA	NA
620	3/2/2015 14:59	Synopsis of a new collection of sea spiders (Arthropoda: Pycnogonida) from the Ross Sea, Antarctica	2009	Polar Biology	Accept	3	University, Non-profit	25	2687	Other	NA	Species	Yes	Digital, DNA	NA	Marine	Shaun	No	0.066	0.834	Not OA	Journal	1100	NA	NA	NA	NA	NA	NA	Agricultural and Biological Sciences(all)	NA	NA	NA	NA	NA	NA
621	3/2/2015 13:00	The new threat to Italian inland waters from the alien crayfish "gang": The Australian Cherax destructor Clark, 1936	2009	Hydrobiologia	Reject	NA	NA	NA	NA	NA	NA	NA	NA	NA	Only one species	NA	Shaun	NA	0.066	1.428	Not OA	Journal	1104	NA	NA	NA	NA	NA	NA	Aquatic Science	NA	NA	NA	NA	NA	NA
622	3/2/2015 11:20	Phoretic mites associated with animal and human decomposition	2009	Experimental and Applied Acarology	Reject	NA	NA	NA	NA	NA	NA	NA	NA	NA	Review study, no specimens collected from field	NA	Shaun	NA	0.073	0.919	Not OA	Journal	1109	2303	NA	NA	NA	NA	NA	Insect Science	Ecology	NA	NA	NA	NA	NA
623	2/18/2015 11:08	Intersectoral coordination, community empowerment and dengue prevention: Six years of controlled interventions in Playa municipality, Havana, Cuba	2009	Tropical Medicine and International Health	Reject	NA	NA	NA	NA	NA	NA	NA	NA	NA	no specimens are collected (qualitative study)	NA	Shaun	NA	0.241	1.538	Not OA	Journal	2725	2739	2405	NA	NA	NA	NA	Infectious Diseases	Public Health, Environmental and Occupational Health	Parasitology	NA	NA	NA	NA
624	3/2/2015 11:48	Study of herbaceous annual and perennial species native to Mediterranean area for landscape purposes	2009	Acta Horticulturae	Reject	NA	NA	NA	NA	NA	NA	NA	NA	NA	Plant study, not arthropod	NA	Shaun	NA	0.029	0.133	Not OA	Book Series	1108	NA	NA	NA	NA	NA	NA	Horticulture	NA	NA	NA	NA	NA	NA
625	2/24/2015 15:54	Chick provisioning and nest attendance of male and female Wilson’s storm petrels Oceanites oceanicus	2009	Polar Biology	Reject	NA	NA	NA	NA	NA	NA	NA	NA	NA	bird study - don't identify arthropods	NA	Shaun	NA	0.066	0.834	Not OA	Journal	1100	NA	NA	NA	NA	NA	NA	Agricultural and Biological Sciences(all)	NA	NA	NA	NA	NA	NA
626	3/2/2015 14:04	Mangrove spiders (Araneae) of peninsular Malaysia	2009	International Journal of Zoological Research	Accept	3	University	27	73	Arachnida	NA	Species	No	NA	NA	Marine	Shaun	No	0.033	0.425	DOAJ	Journal	1103	NA	NA	NA	NA	NA	NA	Animal Science and Zoology	NA	NA	NA	NA	NA	NA
627	2/18/2015 10:32	Notes on the reproductive biology of Astragalus dasyanthus Pall. (Fabaceae) a rare plant for Bulgaria	2009	Comptes Rendus - Academie Bulgarie des Sciences	Accept	2	University	5	72	Insecta	Hymenoptera	Species	No	NA	NA	Terrestrial	Shaun	Yes	0.031	0.145	Not OA	Journal	1000	NA	NA	NA	NA	NA	NA	General	NA	NA	NA	NA	NA	NA
628	2/13/2015 10:24	Breeding sites of drosophilids (Diptera) in the Brazilian Savanna. I. Fallen fruits of Emmotum nitens (Icacinaceae), Hancornia speciosa (Apocynaceae) and Anacardium humile (Anacardiaceae)	2009	Revista Brasileira de Entomologia	Accept	3	University	19	4541	Insecta	Diptera	Species	Yes	Whole/part of specimen	NA	Terrestrial	Shaun	Yes	0.032	0.589	DOAJ	Journal	1109	NA	NA	NA	NA	NA	NA	Insect Science	NA	NA	NA	NA	NA	NA
629	2/13/2015 12:28	Sex determination in honeybees: Two separate mechanisms induce and maintain the female pathway	2009	PLoS Biology	Reject	NA	NA	NA	NA	NA	NA	NA	NA	NA	only one species (Apis mellifera)	NA	Shaun	NA	1.659	2.056	DOAJ	Journal	1100	2800	1300	2400	NA	NA	NA	Agricultural and Biological Sciences(all)	Neuroscience(all)	Biochemistry, Genetics and Molecular Biology(all)	Immunology and Microbiology(all)	NA	NA	NA
630	3/2/2015 10:30	Polymorphic nuclear markers for aquatic macroinvertebrates Anisops hackeri, Micronecta gracilis and Necterosoma wollastoni	2009	Conservation Genetics	Reject	NA	NA	NA	NA	NA	NA	NA	NA	NA	One species, genetic study	NA	Shaun	NA	0.073	0.806	Not OA	Journal	1105	1311	NA	NA	NA	NA	NA	Ecology, Evolution, Behavior and Systematics	Genetics	NA	NA	NA	NA	NA
631	2/18/2015 12:10	Influence of harvest gaps and coarse woody material on click beetles (coleoptera: Elateridae) in Maine's Acadian forest	2009	Biodiversity and Conservation	Accept	3	University	56	801	Insecta	Coleoptera	Species	Yes	Whole/part of specimen	NA	Terrestrial	Shaun	No	0.101	1.443	Not OA	Journal	2303	1105	2309	NA	NA	NA	NA	Ecology	Ecology, Evolution, Behavior and Systematics	Nature and Landscape Conservation	NA	NA	NA	NA
632	2/18/2015 10:22	Concerted Loading of Mcm2-7 Double Hexamers around DNA during DNA Replication Origin Licensing	2009	Cell	Reject	NA	NA	NA	NA	NA	NA	NA	NA	NA	lab work, not field collected specimens	NA	Shaun	NA	9.428	9.996	Not OA	Journal	1300	NA	NA	NA	NA	NA	NA	Biochemistry, Genetics and Molecular Biology(all)	NA	NA	NA	NA	NA	NA
633	3/4/2015 11:49	Pollination ecology of Gaura and Calylophus (Onagraceae, tribe Onagreae) in western Texas, U.S.A.	2004	Annals of the Missouri Botanical Garden	Accept	4	Museum	55	1300	Insecta	Coleoptera, Diptera, Lepidoptera, Hymenoptera, Other	Species	Yes	Whole/part of specimen	NA	Terrestrial	Elyssa	No	0.1	0.958	Not OA	Journal	1110	1105	NA	NA	NA	NA	NA	Plant Science	Ecology, Evolution, Behavior and Systematics	NA	NA	NA	NA	NA
634	3/2/2015 15:11	Molecular evidence for Pleistocene glacial cycles driving diversification of a North American desert spider, Agelenopsis aperta	2004	Molecular Ecology	Reject	NA	NA	NA	NA	NA	NA	NA	NA	NA	one species	NA	Elyssa	NA	0.387	2.749	Not OA	Journal	1105	1311	NA	NA	NA	NA	NA	Ecology, Evolution, Behavior and Systematics	Genetics	NA	NA	NA	NA	NA
635	2/24/2015 15:39	Microfinance against malaria: impact of Freedom from Hunger's malaria education when delivered by rural banks in Ghana	2009	Transactions of the Royal Society of Tropical Medicine and Hygiene	Reject	NA	NA	NA	NA	NA	NA	NA	NA	NA	sociological study - no arthropods	NA	Shaun	NA	0.192	1.218	Not OA	Journal	2725	2739	2405	NA	NA	NA	NA	Infectious Diseases	Public Health, Environmental and Occupational Health	Parasitology	NA	NA	NA	NA
636	2/13/2015 12:42	Ecological thresholds in European alpine lakes	2009	Freshwater Biology	Accept	16	University, Government	36	NA	Insecta, Crustacea	Diptera	Sub-family, Genus, Species	No	NA	abundance of specimens not given	Freshwater	Shaun	Yes	0.105	2.139	Not OA	Journal	1104	NA	NA	NA	NA	NA	NA	Aquatic Science	NA	NA	NA	NA	NA	NA
637	2/27/2015 9:27	Fisheries production in Southeast Asian Farmer Managed Aquatic Systems (FMAS): II. Diversity of aquatic resources and management impacts on catch rates	2009	Aquaculture	Accept	5	University	3	11	Insecta, Crustacea	NA	Family, Sub-phylum, Class	No	NA	NA	Freshwater	Shaun	Yes	0.076	1.909	Not OA	Journal	1104	NA	NA	NA	NA	NA	NA	Aquatic Science	NA	NA	NA	NA	NA	NA
638	2/18/2015 13:16	Identification of residues in the 558-loop of factor VIIIa A2 subunit that interact with factor IXa	2009	Journal of Biological Chemistry	Reject	NA	NA	NA	NA	NA	NA	NA	NA	NA	no arthropods	NA	Shaun	NA	0.793	2.011	Not OA	Journal	1303	1307	1312	NA	NA	NA	NA	Biochemistry	Cell Biology	Molecular Biology	NA	NA	NA	NA
639	2/18/2015 10:54	A phylogenomic approach to resolve the basal pterygote divergence	2009	Molecular Biology and Evolution	Reject	NA	NA	NA	NA	NA	NA	NA	NA	NA	lab work, not field collected specimens	NA	Shaun	NA	0.795	4.791	Not OA	Journal	1105	1311	1312	NA	NA	NA	NA	Ecology, Evolution, Behavior and Systematics	Genetics	Molecular Biology	NA	NA	NA	NA
640	3/2/2015 15:47	Artisanal shrimp fishing in the biosphere reserve of the upper gulf of California	2009	Crustaceana	Reject	NA	NA	NA	NA	NA	NA	NA	NA	NA	Catch reports, did not collect specimens themselves	NA	Shaun	NA	0.032	0.524	Not OA	Journal	1104	NA	NA	NA	NA	NA	NA	Aquatic Science	NA	NA	NA	NA	NA	NA
641	2/13/2015 12:14	Anti-thrombosis repertoire of blood-feeding horsefly salivary glands	2009	Molecular and Cellular Proteomics	Reject	NA	NA	NA	NA	NA	NA	NA	NA	NA	only one species (Tabanus yao)	NA	Shaun	NA	1.273	2.678	Not OA	Journal	1303	1312	1602	NA	NA	NA	NA	Biochemistry	Molecular Biology	Analytical Chemistry	NA	NA	NA	NA
642	3/2/2015 10:40	Fiddler crab burrowing affects growth and production of the white mangrove (Laguncularia racemosa) in a restored Florida coastal marsh	2009	Marine Biology	Reject	NA	NA	NA	NA	NA	NA	NA	NA	NA	Only one species	NA	Shaun	NA	0.083	1.319	Not OA	Journal	2303	1105	1104	NA	NA	NA	NA	Ecology	Ecology, Evolution, Behavior and Systematics	Aquatic Science	NA	NA	NA	NA
643	2/13/2015 9:54	The noncosmopolitanism paradigm of freshwater zooplankton: Insights from the global phylogeography of the predatory cladoceran Polyphemus pediculus (Linnaeus, 1761) (Crustacea, Onychopoda)	2009	Molecular Ecology	Accept	4	University	9	426	Crustacea	NA	Species	No	NA	NA	Freshwater	Shaun	No	0.387	2.749	Not OA	Journal	1105	1311	NA	NA	NA	NA	NA	Ecology, Evolution, Behavior and Systematics	Genetics	NA	NA	NA	NA	NA
645	2/18/2015 10:18	Larval recruitment in a region of strong, persistent upwelling and recruitment limitation	2009	Marine Ecology - Progress Series	Accept	3	University	16	NA	Crustacea	NA	Species	No	NA	NA	Marine	Shaun	Yes	0.119	1.662	Not OA	Journal	2303	1105	1104	NA	NA	NA	NA	Ecology	Ecology, Evolution, Behavior and Systematics	Aquatic Science	NA	NA	NA	NA
646	3/11/2015 15:06	The aquatic insects of the valles caldera national preserve, sandoval county, New Mexico, excluding diptera, with notes on New state records	2009	Journal of the Kansas Entomological Society	Accept	4	Government	130	?	Insecta	Coleoptera, Other	Species	Yes	Whole/part of specimen	NA	Freshwater	Elyssa	No	0.041	0.505	Not OA	Journal	1109	NA	NA	NA	NA	NA	NA	Insect Science	NA	NA	NA	NA	NA	NA
647	3/11/2015 14:41	Patterns of invertebrate density and taxonomic richness across gradients of area, isolation, and vegetation diversity in a lake-island system	2009	Ecography	Accept	3	University	?	?	Arachnida, Insecta	Coleoptera, Other	Species	No	NA	specific numbers not given, just species richness and density figures	Terrestrial	Elyssa	No	0.215	2.363	Not OA	Journal	1105	NA	NA	NA	NA	NA	NA	Ecology, Evolution, Behavior and Systematics	NA	NA	NA	NA	NA	NA
648	3/2/2015 13:04	Effects of anthropogenic habitat disturbance on local pollinator diversity and species turnover across a precipitation gradient	2009	Biodiversity and Conservation	Accept	3	University	55	1009	Insecta	Coleoptera, Diptera, Lepidoptera, Hymenoptera, Other	NA	Yes	Whole/part of specimen	NA	Terrestrial	Shaun	No	0.101	1.443	Not OA	Journal	2303	1105	2309	NA	NA	NA	NA	Ecology	Ecology, Evolution, Behavior and Systematics	Nature and Landscape Conservation	NA	NA	NA	NA
649	3/3/2015 18:58	A seroprevalence study of West Nile virus infection in solid organ transplant recipients	2004	American Journal of Transplantation	Reject	NA	NA	NA	NA	NA	NA	NA	NA	NA	not about arthropods	NA	Elyssa	NA	0.636	2.465	Not OA	Journal	2747	2736	2723	NA	NA	NA	NA	Transplantation	Pharmacology (medical)	Immunology and Allergy	NA	NA	NA	NA
650	2/25/2015 15:03	Different sensitivity of mayflies (Insecta, Ephemeroptera) to ammonia, nitrite and nitrate: Linkage between experimental and observational data	2004	Hydrobiologia	Accept	1	Government	6	?	Insecta	Other	Species	No	NA	NA	Freshwater	Elyssa	No	0.066	1.428	Not OA	Journal	1104	NA	NA	NA	NA	NA	NA	Aquatic Science	NA	NA	NA	NA	NA	NA
651	2/27/2015 10:11	Diversity of hyperiid amphipods (Crustacea: Peracarida) in the western Caribbean Sea: News from the deep	2009	Zoological Studies	Accept	1	University	92	?	Crustacea	NA	Species	No	NA	Specimen abundance reported by density, not number of individuals	Marine	Shaun	No	0.041	1.056	Not OA	Journal	1103	NA	NA	NA	NA	NA	NA	Animal Science and Zoology	NA	NA	NA	NA	NA	NA
652	2/18/2015 11:50	Archaeococcoid scale insects (Hemiptera: Coccoidea) from the tropical high mountains of the Andean Cordillera, South America	2009	Zootaxa	Reject	NA	NA	NA	NA	NA	NA	NA	NA	NA	can't find article online	NA	Shaun	NA	0.037	0.8	Not OA	Journal	1105	1103	NA	NA	NA	NA	NA	Ecology, Evolution, Behavior and Systematics	Animal Science and Zoology	NA	NA	NA	NA	NA
653	3/2/2015 11:50	Hosts as ecological traps for the vector of Lyme disease	2009	Proceedings of the Royal Society B: Biological Sciences	Reject	NA	NA	NA	NA	NA	NA	NA	NA	NA	Only one species	NA	Shaun	NA	0.4	2.325	Not OA	Journal	1100	1300	2300	2400	2700	NA	NA	Agricultural and Biological Sciences(all)	Biochemistry, Genetics and Molecular Biology(all)	Environmental Science(all)	Immunology and Microbiology(all)	Medicine(all)	NA	NA
654	2/13/2015 11:03	Desmozoon lepeophtherii n. gen., n. sp., (Microsporidia: Enterocytozoonidae) infecting the salmon louse Lepeophtheirus salmonis (Copepoda: Caligidae)	2009	Parasites and Vectors	Reject	NA	NA	NA	NA	NA	NA	NA	NA	NA	only one species (Lepeophtheirus salmonis)	NA	Shaun	NA	0.141	0.941	DOAJ	Journal	2725	2405	NA	NA	NA	NA	NA	Infectious Diseases	Parasitology	NA	NA	NA	NA	NA
655	2/27/2015 15:52	The alphabet soup that protects cold-water corals in the North Atlantic	2009	Marine Ecology Progress Series	Reject	NA	NA	NA	NA	NA	NA	NA	NA	NA	Literature review, no specimens collected	NA	Shaun	NA	NA	NA	NA	NA	NA	NA	NA	NA	NA	NA	NA	NA	NA	NA	NA	NA	NA	NA
656	3/2/2015 13:24	Insects of tasik chini with special emphasis on ichneumonid wasps	2009	Sains Malaysiana	Reject	NA	NA	NA	NA	NA	NA	NA	NA	NA	Cannot find article	NA	Shaun	NA	0.031	0.134	Not OA	Journal	1000	NA	NA	NA	NA	NA	NA	General	NA	NA	NA	NA	NA	NA
657	3/3/2015 17:56	Pathogenicity of Leptographium species associated with loblolly pine decline	2004	Plant Disease	Reject	NA	NA	NA	NA	NA	NA	NA	NA	NA	not about insects	NA	Elyssa	NA	0.063	1.326	Not OA	Journal	1110	1102	NA	NA	NA	NA	NA	Plant Science	Agronomy and Crop Science	NA	NA	NA	NA	NA
658	3/11/2015 14:52	DNA taxonomy and phylogeography of beetles of the Falkland Islands (Islas Malvinas)	2009	Molecular Phylogenetics and Evolution	Accept	4	Museum	55	?	Insecta	Coleoptera	morphospecies	Yes	DNA	NA	Terrestrial	Elyssa	No	0.194	2.198	Not OA	Journal	1105	1311	1312	NA	NA	NA	NA	Ecology, Evolution, Behavior and Systematics	Genetics	Molecular Biology	NA	NA	NA	NA
659	2/24/2015 15:46	Next generation transcriptomes for next generation genomes using est2assembly	2009	BMC Bioinformatics	Reject	NA	NA	NA	NA	NA	NA	NA	NA	NA	genetics study; no wild samples collected	NA	Shaun	NA	0.47	1.316	DOAJ	Journal	1303	1312	1706	NA	NA	NA	NA	Biochemistry	Molecular Biology	Computer Science Applications	NA	NA	NA	NA
660	3/2/2015 11:09	Biodiversity of macrobenthos of estuary beach wetland in yellow river delta in summer	2009	Wetland Science	Reject	NA	NA	NA	NA	NA	NA	NA	NA	NA	Article not available	NA	Shaun	NA	0.029	0.296	Not OA	Journal	2303	1111	1104	NA	NA	NA	NA	Ecology	Soil Science	Aquatic Science	NA	NA	NA	NA
661	3/4/2015 13:23	Philippine entomopathogenic fungi I. Occurrence and diversity	2004	Philippine Agricultural Scientist	Reject	NA	NA	NA	NA	NA	NA	NA	NA	NA	not about arthropods	NA	Elyssa	NA	NA	0.121	Not OA	Journal	1103	1102	1305	NA	NA	NA	NA	Animal Science and Zoology	Agronomy and Crop Science	Biotechnology	NA	NA	NA	NA
662	3/4/2015 15:29	Intra-individual coexistence of a Wolbachia strain required for host oogenesis with two strains inducing cytoplasmic incompatibility in the wasp Asobara tabida	2004	Evolution; international journal of organic evolution	Reject	NA	NA	NA	NA	NA	NA	NA	NA	NA	one species	NA	Elyssa	NA	0.503	2.36	Not OA	Journal	1100	1105	1311	NA	NA	NA	NA	Agricultural and Biological Sciences(all)	Ecology, Evolution, Behavior and Systematics	Genetics	NA	NA	NA	NA
663	3/12/2015 13:59	Two different routes of colonization of aedes aegypti in argentina from neighboring countries	2009	Journal of Medical Entomology	Reject	NA	NA	NA	NA	NA	NA	NA	NA	NA	one species	NA	Elyssa	NA	0.131	1.243	Not OA	Journal	1109	2725	3400	2405	NA	NA	NA	Insect Science	Infectious Diseases	veterinary(all)	Parasitology	NA	NA	NA
664	3/2/2015 15:53	Spring fens as a unique biotope of stonefly larvae (Plecoptera): Species richness and species composition gradients	2009	Aquatic Insects	Accept	2	University	12	2533	Insecta	Other	Species	No	NA	NA	Freshwater	Shaun	No	0.03	0.284	Not OA	Journal	1109	NA	NA	NA	NA	NA	NA	Insect Science	NA	NA	NA	NA	NA	NA
665	3/2/2015 13:42	Diversity of hemiptera auchenorrhyncha in citrus, coffee and a fragment of native forest of the state of são Paulo	2009	Neotropical Entomology	Accept	7	University	98	16887	Insecta	Other	Species	Yes	Whole/part of specimen	NA	Freshwater	Shaun	No	0.038	0.583	Not OA	Journal	1109	NA	NA	NA	NA	NA	NA	Insect Science	NA	NA	NA	NA	NA	NA
666	2/13/2015 10:54	Testing the energetic equivalence rule for litter ants: Effects of different methods for abundance estimates in tropical rainforest	2009	Neotropical Entomology	Accept	5	University	111	NA	Insecta	Hymenoptera	Species	Yes	Whole/part of specimen	NA	Terrestrial	Shaun	No	0.038	0.583	Not OA	Journal	1109	NA	NA	NA	NA	NA	NA	Insect Science	NA	NA	NA	NA	NA	NA
667	3/2/2015 15:44	A study to measure the cellulose and plant detritus conversion efficiency by termites	2009	Biosciences Biotechnology Research Asia	Reject	NA	NA	NA	NA	NA	NA	NA	NA	NA	Cannot find article	NA	Shaun	NA	0.026	0.069	Not OA	Journal	3002	1102	1305	NA	NA	NA	NA	Drug Discovery	Agronomy and Crop Science	Biotechnology	NA	NA	NA	NA
668	3/12/2015 13:45	Community structure of soil meso- and micro-fauna in different habitats of urbanized re gion	2009	Chinese Journal of Applied Ecology	Reject	NA	NA	NA	NA	NA	NA	NA	NA	NA	can't find paper - otherwise looks good	NA	Elyssa	NA	0.032	0.764	Not OA	Journal	2303	1105	NA	NA	NA	NA	NA	Ecology	Ecology, Evolution, Behavior and Systematics	NA	NA	NA	NA	NA
669	2/18/2015 12:56	Changes in zooplankton abundance and community structure in the cooling channel system of the Konin and Pa̧tnów power plants	2009	Archives of Polish Fisheries	Accept	1	University	17	NA	Crustacea	NA	Species	No	NA	NA	Terrestrial	Shaun	Yes	0.03	0.352	Not OA	Journal	1104	NA	NA	NA	NA	NA	NA	Aquatic Science	NA	NA	NA	NA	NA	NA
670	3/11/2015 10:10	Feeding behaviour of Anguilla anguilla and trophic resources in the Ingril Lagoon (Mediterranean, France)	2009	Cahiers de Biologie Marine	Accept	6	University	6	?	Insecta, Crustacea	NA	order	No	NA	NA	Freshwater	Elyssa	Yes	0.035	0.485	Not OA	Journal	1104	NA	NA	NA	NA	NA	NA	Aquatic Science	NA	NA	NA	NA	NA	NA
671	2/18/2015 12:00	Commercial shrimp ponds versus seminatural mudflats as wading bird foraging habitat in Northwest Ecuador	2009	Waterbirds	Reject	NA	NA	NA	NA	NA	NA	NA	NA	NA	bird diversity, not arthropod	NA	Shaun	NA	0.041	0.671	Not OA	Journal	1103	NA	NA	NA	NA	NA	NA	Animal Science and Zoology	NA	NA	NA	NA	NA	NA
672	2/27/2015 11:03	Survey of diversity and abundance of ground-dwelling Arthropods in a black walnut-forage alley-cropped system in the mid-western United States	2009	Journal of the Kansas Entomological Society	Accept	3	University	unclear	2071	Arachnida, Insecta, Myriapoda	Coleoptera	Family, Sub-family, Genus, Sub-genus, Species	Yes	Whole/part of specimen	number of taxa is unclear because taxa level to which individuals are defined is variable	Terrestrial	Shaun	No	0.041	0.505	Not OA	Journal	1109	NA	NA	NA	NA	NA	NA	Insect Science	NA	NA	NA	NA	NA	NA
673	3/11/2015 14:48	The BIOKLIM project: Biodiversity research between climate change and wilding in a temperate montane forest - the conceptual framework	2009	Waldokologie Online	Accept	4	Government	15	?	Arachnida, Insecta	Coleoptera, Diptera, Lepidoptera, Hymenoptera, Other	Family, order	No	NA	NA	Terrestrial	Elyssa	Yes	0.025	0.122	Not OA	Journal	2302	1107	2303	1110	NA	NA	NA	Ecological Modelling	Forestry	Ecology	Plant Science	NA	NA	NA
674	3/11/2015 10:36	Traditional knowledge associated with the use of butia palm (butia spp., arecaceae) in the southern of Brazil | Conhecimento tradicional associado ao uso de butiás (butia spp., arecaceae) no sul do Brasil	2009	Revista Brasileira de Fruticultura	Reject	NA	NA	NA	NA	NA	NA	NA	NA	NA	not about arthropods	NA	Elyssa	NA	0.032	0.679	DOAJ	Journal	1110	1106	1102	NA	NA	NA	NA	Plant Science	Food Science	Agronomy and Crop Science	NA	NA	NA	NA
675	3/12/2015 13:52	Adaptation of the externally feeding bug elasmucha necopinata (Hemiptera: Acanthosomatidae) to its fig host	2009	Symbiosis	Reject	NA	NA	NA	NA	NA	NA	NA	NA	NA	one species	NA	Elyssa	NA	0.067	0.48	Not OA	Journal	1100	NA	NA	NA	NA	NA	NA	Agricultural and Biological Sciences(all)	NA	NA	NA	NA	NA	NA
676	3/11/2015 10:25	An ancient assemblage of scavenger insects in patagonia (Argentina)	2009	Entomologica Americana	Accept	4	University	5	?	Insecta	Coleoptera, Diptera, Lepidoptera	Genus, Species	No	NA	NA	Terrestrial	Elyssa	No	0.03	0.196	Not OA	Journal	1109	NA	NA	NA	NA	NA	NA	Insect Science	NA	NA	NA	NA	NA	NA
677	2/18/2015 13:18	| Diferenciação genética da espécie arbórea neotropical Protium spruceanum (Benth.) Engler (Burseraceae) entre fragmentos e corredores de vegetação em fl oresta Atlântica Brasileira	2009	Acta Botanica Brasilica	Reject	NA	NA	NA	NA	NA	NA	NA	NA	NA	tree diversity, not arthropod diversity	NA	Shaun	NA	0.033	0.528	DOAJ	Journal	1110	NA	NA	NA	NA	NA	NA	Plant Science	NA	NA	NA	NA	NA	NA
678	3/12/2015 13:55	Composition and seasonal variation of the diet of the Ocellated Lizard Timon lepidus on Oleron Island (France) through scat analysis | Composition et variation saisonnière du régime alimentaire du Lézard Ocellé timon lepidus sur l'Île d'Oléron (France) à partir des fèces	2009	Revue d'Ecologie (La Terre et la Vie)	Reject	NA	NA	NA	NA	NA	NA	NA	NA	NA	can't find article - could be good	NA	Elyssa	NA	0.03	0.472	Not OA	Journal	1105	NA	NA	NA	NA	NA	NA	Ecology, Evolution, Behavior and Systematics	NA	NA	NA	NA	NA	NA
679	3/4/2015 12:22	Diversity of species and interactions in the upper tree canopy of forest ecosystems	1994	Integrative and Comparative Biology	Accept	NA	NA	NA	NA	NA	NA	NA	NA	NA	review paper	NA	Chris Cloutier	NA	0.185	1.135	Not OA	Journal	1110	1103	NA	NA	NA	NA	NA	Plant Science	Animal Science and Zoology	NA	NA	NA	NA	NA
680	2/26/2015 9:29	Distribution patterns of the ogasawara mitten crab eriocheir ogasawaraensis and brachyuran crabs in the rivers and streams of chichi-jima, ogasawara (bonin) Islands	2009	Japanese Journal of Limnology	Reject	NA	NA	NA	NA	NA	NA	NA	NA	NA	In Japanese	NA	Shaun	NA	NA	NA	NA	NA	NA	NA	NA	NA	NA	NA	NA	NA	NA	NA	NA	NA	NA	NA
681	2/13/2015 13:47	Spider diversity in a rice agroecosystem and adjacent areas in southern Brazil	2009	Revista Colombiana de Entomologia	Accept	3	University	85	2717	Arachnida	NA	Species	Yes	Whole/part of specimen	identified to morphospecies	Terrestrial	Shaun	No	0.033	0.316	Not OA	Journal	1109	NA	NA	NA	NA	NA	NA	Insect Science	NA	NA	NA	NA	NA	NA
682	3/5/2015 9:08	Diversity and stability at arthropod assemblage in tea orchard	2004	Chinese Journal of Applied Ecology	Reject	NA	NA	NA	NA	NA	NA	NA	NA	NA	can't find article - would be good otherwise	NA	Elyssa	NA	0.032	0.764	Not OA	Journal	2303	1105	NA	NA	NA	NA	NA	Ecology	Ecology, Evolution, Behavior and Systematics	NA	NA	NA	NA	NA
683	3/2/2015 15:41	Diversity of ant-decapitating flies (Diptera: Phoridae: Apocephalus) from the ALAS project: New results and projections	2004	Sociobiology	Reject	NA	NA	NA	NA	NA	NA	NA	NA	NA	two species	NA	Elyssa	NA	0.041	0.52	Not OA	Journal	1109	NA	NA	NA	NA	NA	NA	Insect Science	NA	NA	NA	NA	NA	NA
684	3/5/2015 17:56	The mitochondrial genome of the Russian wheat aphid Diuraphis noxia: Large repetitive sequences between trnE and trnF in aphids	2014	Gene	Reject	NA	NA	NA	NA	NA	NA	NA	NA	NA	Genetic study, only two species	NA	Shaun	NA	0.238	0.907	Not OA	Journal	1311	NA	NA	NA	NA	NA	NA	Genetics	NA	NA	NA	NA	NA	NA
685	3/16/2015 10:56	Arbuscular mycorrhizal fungi and their associated microbial community modulated by collembola grazers in host plant free substrate	2014	Soil Biology and Biochemistry	Reject	NA	NA	NA	NA	NA	NA	NA	NA	NA	3 species but all lab reared	NA	Chris Cloutier	NA	0.156	2.352	Not OA	Journal	1111	2404	NA	NA	NA	NA	NA	Soil Science	Microbiology	NA	NA	NA	NA	NA
686	3/5/2015 17:04	Multilocus phylogeny of talpine moles (Talpini, Talpidae, Eulipotyphla) and its implications for systematics	2014	Molecular Phylogenetics and Evolution	Reject	NA	NA	NA	NA	NA	NA	NA	NA	NA	Study of moles, no arthropods	NA	Shaun	NA	0.194	2.198	Not OA	Journal	1105	1311	1312	NA	NA	NA	NA	Ecology, Evolution, Behavior and Systematics	Genetics	Molecular Biology	NA	NA	NA	NA
687	3/5/2015 13:17	Zooplankton (Cladocera) species turnover and long-term decline of Daphnia in two high mountain lakes in the Austrian Alps	2014	Hydrobiologia	Reject	NA	NA	NA	NA	NA	NA	NA	NA	NA	Identification from sediment, not live specimens	NA	Shaun	NA	0.066	1.428	Not OA	Journal	1104	NA	NA	NA	NA	NA	NA	Aquatic Science	NA	NA	NA	NA	NA	NA
688	3/3/2015 14:21	Diel behavioral rhythms in sablefish (Anoplopoma fimbria) and other benthic species, as recorded by the Deep-sea cabled observatories in Barkley canyon (NEPTUNE-Canada)	2014	Journal of Marine Systems	Accept	8	Government	3	2017	Crustacea	NA	Species, Order, Infra-order	No	NA	NA	Marine	Shaun	Yes	0.087	1.364	Not OA	Journal	1105	1910	1104	NA	NA	NA	NA	Ecology, Evolution, Behavior and Systematics	Oceanography	Aquatic Science	NA	NA	NA	NA
689	3/5/2015 17:21	Do cave features affect underground habitat exploitation by non-troglobite species?	2014	Acta Oecologica	Accept	3	University	4	presence/absence	Arachnida, Insecta	Other	Genus, Species	No	NA	NA	Terrestrial	Shaun	Yes	0.064	1.046	Not OA	Journal	1105	2309	NA	NA	NA	NA	NA	Ecology, Evolution, Behavior and Systematics	Nature and Landscape Conservation	NA	NA	NA	NA	NA
690	3/3/2015 13:18	Peptide diversity in the venom of the social wasp Polybia paulista (Hymenoptera): A comparison of the intra- and inter-colony compositions	2014	Peptides	Reject	NA	NA	NA	NA	NA	NA	NA	NA	NA	Only one species	NA	Shaun	NA	0.18	1.013	Not OA	Journal	2804	1303	1310	1314	NA	NA	NA	Cellular and Molecular Neuroscience	Biochemistry	Endocrinology	Physiology	NA	NA	NA
691	3/16/2015 19:41	Flower colour and phylogeny along an altitudinal gradient in the Himalayas of Nepal	2014	Journal of Ecology	Reject	NA	NA	NA	NA	NA	NA	NA	NA	NA	NA	NA	Chris Cloutier	NA	0.308	2.958	Not OA	Journal	2303	1110	1105	NA	NA	NA	NA	Ecology	Plant Science	Ecology, Evolution, Behavior and Systematics	NA	NA	NA	NA
692	3/3/2015 14:41	Beyond nectar sweetness: The hidden ecological role of non-protein amino acids in nectar	2014	Journal of Ecology	Reject	NA	NA	NA	NA	NA	NA	NA	NA	NA	Meta-analysis of plants	NA	Shaun	NA	0.308	2.958	Not OA	Journal	2303	1110	1105	NA	NA	NA	NA	Ecology	Plant Science	Ecology, Evolution, Behavior and Systematics	NA	NA	NA	NA
693	3/5/2015 16:42	Timeframes of speciation, reticulation, and hybridization in the bulldog bat explained through phylogenetic analyses of all genetic transmission elements	2014	Systematic Biology	Reject	NA	NA	NA	NA	NA	NA	NA	NA	NA	Genetic study of bats	NA	Shaun	NA	0.745	5.328	Not OA	Journal	1105	1311	NA	NA	NA	NA	NA	Ecology, Evolution, Behavior and Systematics	Genetics	NA	NA	NA	NA	NA
694	3/3/2015 14:43	Spatial association between entomopathogenic and other free-living nematodes and the influence of habitat	2014	Applied Soil Ecology	Reject	NA	NA	NA	NA	NA	NA	NA	NA	NA	Nematode study	NA	Shaun	NA	0.089	1.844	Not OA	Journal	2303	1111	1101	NA	NA	NA	NA	Ecology	Soil Science	Agricultural and Biological Sciences (miscellaneous)	NA	NA	NA	NA
695	3/5/2015 12:38	Metal and proton toxicity to lake zooplankton: A chemical speciation based modelling approach	2014	Environmental Pollution	Reject	NA	NA	NA	NA	NA	NA	NA	NA	NA	Meta-analysis - did not collect their own specimens	NA	Shaun	NA	0.155	2.051	Not OA	Journal	2310	2307	3005	NA	NA	NA	NA	Pollution	Health, Toxicology and Mutagenesis	Toxicology	NA	NA	NA	NA
696	3/5/2015 15:37	Contribution of the X chromosome to a marked reduction in lifespan in interspecies female hybrids of Drosophila simulans and D. mauritiana	2014	Journal of Evolutionary Biology	Reject	NA	NA	NA	NA	NA	NA	NA	NA	NA	Stock specimens, not from the field	NA	Shaun	NA	0.311	1.656	Not OA	Journal	1105	NA	NA	NA	NA	NA	NA	Ecology, Evolution, Behavior and Systematics	NA	NA	NA	NA	NA	NA
697	3/3/2015 14:24	Species diversity and community structure of rove beetles (Coleoptera: Staphylinidae) attracted to dung of sika deer in coniferous forests of southwest Japan	2014	Entomological Science	Accept	3	University	26	3038	Insecta, Categorization is by functional group	Coleoptera	Species	Yes	Whole/part of specimen	NA	Terrestrial	Shaun	No	0.035	0.497	Not OA	Journal	1109	1105	NA	NA	NA	NA	NA	Insect Science	Ecology, Evolution, Behavior and Systematics	NA	NA	NA	NA	NA
698	3/5/2015 16:54	De novo characterization of the Dialeurodes citri transcriptome: Mining genes involved in stress resistance and simple sequence repeats (SSRs) discovery	2014	Insect Molecular Biology	Reject	NA	NA	NA	NA	NA	NA	NA	NA	NA	Genetic study, only one species	NA	Shaun	NA	0.251	1.194	Not OA	Journal	1109	1311	1312	NA	NA	NA	NA	Insect Science	Genetics	Molecular Biology	NA	NA	NA	NA
699	3/5/2015 18:03	Seasonal reliance on nectar by an insectivorous bat revealed by stable isotopes	2014	Oecologia	Reject	NA	NA	NA	NA	NA	NA	NA	NA	NA	Bat study, no arthropods identified	NA	Shaun	NA	0.167	1.844	Not OA	Journal	1105	NA	NA	NA	NA	NA	NA	Ecology, Evolution, Behavior and Systematics	NA	NA	NA	NA	NA	NA
700	3/5/2015 17:48	Maternal behaviours may explain riffle-scale variations in some stream insect populations	2014	Freshwater Biology	Accept	2	University	3	not given	Insecta	Diptera, Other	Genus, Species	No	NA	NA	Freshwater	Shaun	No	0.105	2.139	Not OA	Journal	1104	NA	NA	NA	NA	NA	NA	Aquatic Science	NA	NA	NA	NA	NA	NA
701	3/5/2015 15:55	Volatile organic compound emissions from Alnus glutinosa under interacting drought and herbivory stresses	2014	Environmental and Experimental Botany	Reject	NA	NA	NA	NA	NA	NA	NA	NA	NA	Only one species	NA	Shaun	NA	0.103	2.028	Not OA	Journal	1110	1105	1102	NA	NA	NA	NA	Plant Science	Ecology, Evolution, Behavior and Systematics	Agronomy and Crop Science	NA	NA	NA	NA
702	3/5/2015 13:47	Management defines species turnover of bees and flowering plants in vineyards	2014	Agricultural and Forest Entomology	Accept	2	University	31	not given	Insecta	Hymenoptera	Species	Yes	Whole/part of specimen	NA	Terrestrial	Shaun	Yes	0.073	0.971	Not OA	Journal	1109	1102	1107	NA	NA	NA	NA	Insect Science	Agronomy and Crop Science	Forestry	NA	NA	NA	NA
703	3/5/2015 13:01	Diversity of mosquitoes and the aquatic insects associated with their oviposition sites along the Pacific coast of Mexico	2014	Parasites and Vectors	Accept	9	Government	321	9623	Insecta	Coleoptera, Diptera, Lepidoptera, Other	Genus, Species	Yes	Whole/part of specimen	NA	Freshwater	Shaun	No	0.141	0.941	DOAJ	Journal	2725	2405	NA	NA	NA	NA	NA	Infectious Diseases	Parasitology	NA	NA	NA	NA	NA
704	3/3/2015 11:14	Diversity, differentiation, and linkage disequilibrium: Prospects for association mapping in the malaria vector anopheles arabiensis	2014	G3 (Bethesda, Md.)	Reject	NA	NA	NA	NA	NA	NA	NA	NA	NA	Only one species, genetic study	NA	Shaun	NA	NA	NA	NA	NA	NA	NA	NA	NA	NA	NA	NA	NA	NA	NA	NA	NA	NA	NA
705	3/4/2015 13:25	Four Pseudopoda species (Araneae: Sparassidae) from southern China	2014	Zootaxa	Reject	NA	NA	NA	NA	NA	NA	NA	NA	NA	Cannot find online	NA	Shaun	NA	0.037	0.8	Not OA	Journal	1105	1103	NA	NA	NA	NA	NA	Ecology, Evolution, Behavior and Systematics	Animal Science and Zoology	NA	NA	NA	NA	NA
706	3/2/2015 16:00	Renewed diversification is associated with new ecological opportunity in the Neotropical turtle ants	2014	Journal of Evolutionary Biology	Reject	NA	NA	NA	NA	NA	NA	NA	NA	NA	Genetic study -- do not collect specimens from field	NA	Shaun	NA	0.311	1.656	Not OA	Journal	1105	NA	NA	NA	NA	NA	NA	Ecology, Evolution, Behavior and Systematics	NA	NA	NA	NA	NA	NA
707	3/5/2015 18:21	Trapping techniques for siricids and their parasitoids (Hymenoptera: Siricidae and Ibaliidae) in the Southeastern United States	2014	Annals of the Entomological Society of America	Accept	6	University	6	2434	Insecta	Hymenoptera	Species	Yes	Whole/part of specimen	NA	Terrestrial	Shaun	No	0.075	0.852	Not OA	Journal	1109	NA	NA	NA	NA	NA	NA	Insect Science	NA	NA	NA	NA	NA	NA
708	3/4/2015 13:04	Uranotaenia novobscura ryukyuana (Diptera: Culicidae) population dynamics are denso-dependent and autonomous from weather fluctuations	2014	Annals of the Entomological Society of America	Reject	NA	NA	NA	NA	NA	NA	NA	NA	NA	Only one species	NA	Shaun	NA	0.075	0.852	Not OA	Journal	1109	NA	NA	NA	NA	NA	NA	Insect Science	NA	NA	NA	NA	NA	NA
709	3/3/2015 12:03	The effect of herbivore faeces on the edaphic mite community: Implications for tapeworm transmission	2014	Experimental and Applied Acarology	Accept	2	Government	48	?	Arachnida, Insecta	Coleoptera	Genus, Species, Order	No	NA	Number of specimens not given.	Terrestrial	Shaun	No	0.073	0.919	Not OA	Journal	1109	2303	NA	NA	NA	NA	NA	Insect Science	Ecology	NA	NA	NA	NA	NA
710	3/4/2015 14:29	Native parasitoids associated with Tuta absoluta in the tomato production areas of the Spanish Mediterranean Coast	2014	BioControl	Accept	10	Government	20	306	Insecta	Lepidoptera, Hymenoptera	Genus, Species	No	NA	NA	Terrestrial	Shaun	No	0.073	1.204	Not OA	Journal	1109	1102	NA	NA	NA	NA	NA	Insect Science	Agronomy and Crop Science	NA	NA	NA	NA	NA
711	3/3/2015 14:11	Enhancing urban biodiversity and its influence on city-dwellers: An experiment	2014	Biological Conservation	Reject	NA	NA	NA	NA	NA	NA	NA	NA	NA	Does not identify any species within paper, although does report species richness (should include?)	NA	Shaun	NA	0.152	2.465	Not OA	Journal	1105	2309	NA	NA	NA	NA	NA	Ecology, Evolution, Behavior and Systematics	Nature and Landscape Conservation	NA	NA	NA	NA	NA
712	3/5/2015 18:01	Consequences of asymmetric competition between resident and invasive defoliators: A novel empirically based modelling approach	2014	Theoretical Population Biology	Reject	NA	NA	NA	NA	NA	NA	NA	NA	NA	Modelling study, did not collect specimens	NA	Shaun	NA	0.234	1.032	Not OA	Journal	1105	NA	NA	NA	NA	NA	NA	Ecology, Evolution, Behavior and Systematics	NA	NA	NA	NA	NA	NA
713	3/4/2015 13:39	Two new species of Simulium (Gomphostilbia) (Diptera: Simuliidae) from Cameron's Highlands, Peninsular Malaysia, with keys to 21 species of the Simulium asakoae species-group.	2014	Zootaxa	Reject	NA	NA	NA	NA	NA	NA	NA	NA	NA	Cannot find article (can't find any articles from journal Zootaxa!)	NA	Shaun	NA	0.037	0.8	Not OA	Journal	1105	1103	NA	NA	NA	NA	NA	Ecology, Evolution, Behavior and Systematics	Animal Science and Zoology	NA	NA	NA	NA	NA
714	3/16/2015 19:37	Ecological correlates of trophic status and frugivory in neotropical primates	2014	Oikos	Reject	NA	NA	NA	NA	NA	NA	NA	NA	NA	review paper	NA	Chris Cloutier	NA	0.215	1.962	Not OA	Journal	1105	NA	NA	NA	NA	NA	NA	Ecology, Evolution, Behavior and Systematics	NA	NA	NA	NA	NA	NA
715	3/16/2015 9:26	Morphology, ultrastructure and functional role of antennal sensilla in off-host aggregation by the bed bug, Cimex lectularius	2014	Arthropod Structure and Development	Reject	NA	NA	NA	NA	NA	NA	NA	NA	NA	NA	NA	Chris Cloutier	NA	0.189	1.222	Not OA	Journal	1109	1105	1309	NA	NA	NA	NA	Insect Science	Ecology, Evolution, Behavior and Systematics	Developmental Biology	NA	NA	NA	NA
716	3/16/2015 10:21	Rapid evolution of antimicrobial peptide genes in an insect host-social parasite system	2014	Infection, Genetics and Evolution	Accept	4	University	12	N/A	Insecta	Hymenoptera	Species	No	NA	NA	Terrestrial	Chris Cloutier	No	0.215	1.143	Not OA	Journal	2725	1105	1311	1312	2404	2726	NA	Infectious Diseases	Ecology, Evolution, Behavior and Systematics	Genetics	Molecular Biology	Microbiology	Microbiology (medical)	NA
717	3/5/2015 12:23	Spatial variability in the trophic ecology and biology of the deep-sea shrimp Aristaeomorpha foliacea in the Mediterranean Sea	2014	Deep-Sea Research Part I: Oceanographic Research Papers	Accept	10	Government	8	not given	Crustacea	NA	Species, Order	No	NA	NA	Marine	Shaun	Yes	0.142	1.58	Not OA	Journal	1910	1104	NA	NA	NA	NA	NA	Oceanography	Aquatic Science	NA	NA	NA	NA	NA
718	3/3/2015 16:27	Disentangling the phylogenetic and ecological components of spider phenotypic variation	2014	PLoS ONE	Accept	3	University	145	not given	Arachnida	NA	Species	Yes	Whole/part of specimen	NA	Terrestrial	Shaun	No	0.519	1.38	DOAJ	Journal	1100	1300	2700	NA	NA	NA	NA	Agricultural and Biological Sciences(all)	Biochemistry, Genetics and Molecular Biology(all)	Medicine(all)	NA	NA	NA	NA
719	3/5/2015 18:13	Impact of Cry1Ab toxin expression on the non-target insects dwelling on maize plants	2014	Journal of Applied Entomology	Accept	6	Government	11	not given	Insecta	Coleoptera, Other	Genus, Species	No	NA	NA	Terrestrial	Shaun	No	0.058	0.966	Not OA	Journal	1109	1102	NA	NA	NA	NA	NA	Insect Science	Agronomy and Crop Science	NA	NA	NA	NA	NA
720	3/5/2015 13:20	High diversity of drosophilidae (insecta, diptera) in the pampas biome of south america, with descriptions of new rhinoleucophenga species	2014	Zootaxa	Reject	NA	NA	NA	NA	NA	NA	NA	NA	NA	Cannot find article	NA	Shaun	NA	0.037	0.8	Not OA	Journal	1105	1103	NA	NA	NA	NA	NA	Ecology, Evolution, Behavior and Systematics	Animal Science and Zoology	NA	NA	NA	NA	NA
721	3/3/2015 13:17	Comparative transcriptomics allows for rapid development of population-level nuclear markers in hesperoperla pacifica (Plecoptera:Perlidae)	2014	Freshwater Science	Reject	NA	NA	NA	NA	NA	NA	NA	NA	NA	Genetic study - only one species	NA	Shaun	NA	NA	NA	NA	NA	NA	NA	NA	NA	NA	NA	NA	NA	NA	NA	NA	NA	NA	NA
722	3/5/2015 17:32	Still a one species genus? Strong genetic diversification in the world's largest living odonate, the Neotropical damselfly Megaloprepus caerulatus	2014	Conservation Genetics	Accept	3	University	3	138	Insecta	Other	Species, Sub-species	No	NA	Tree hole = terrestrial + freshwater	Terrestrial, Freshwater	Shaun	No	0.073	0.806	Not OA	Journal	1105	1311	NA	NA	NA	NA	NA	Ecology, Evolution, Behavior and Systematics	Genetics	NA	NA	NA	NA	NA
723	3/16/2015 9:14	Cryptic diversity in the Mediterranean Temnothorax lichtensteini species complex (Hymenoptera:Formicidae)	2014	Organisms Diversity and Evolution	Reject	NA	NA	NA	NA	NA	NA	NA	NA	NA	one species	NA	Chris Cloutier	NA	0.076	0.771	Not OA	Journal	1105	NA	NA	NA	NA	NA	NA	Ecology, Evolution, Behavior and Systematics	NA	NA	NA	NA	NA	NA
724	3/3/2015 12:12	Nestedness in sessile and periphytic rotifer communities: A meta-analysis	2014	International Review of Hydrobiology	Reject	NA	NA	NA	NA	NA	NA	NA	NA	NA	A meta-analysis - no specimens collected	NA	Shaun	NA	0.066	1.013	Not OA	Journal	1105	1104	NA	NA	NA	NA	NA	Ecology, Evolution, Behavior and Systematics	Aquatic Science	NA	NA	NA	NA	NA
725	3/16/2015 19:42	Survival of diurnally sub periodic Wuchereria bancrofti in Downsiomyia nivea (Diptera: Culicidae): A density dependent factor from Andaman & Nicobar Islands	2014	Indian Journal of Medical Research	Reject	NA	NA	NA	NA	NA	NA	NA	NA	NA	NA	NA	Chris Cloutier	NA	0.113	1.059	DOAJ	Journal	1300	2700	NA	NA	NA	NA	NA	Biochemistry, Genetics and Molecular Biology(all)	Medicine(all)	NA	NA	NA	NA	NA
726	3/16/2015 11:11	Integrating vibrational signals, mitochondrial DNA and morphology for species determination in the genus Aphrodes (Hemiptera: Cicadellidae)	2014	Systematic Entomology	Accept	12	University	4	1418	Insecta	Other	Species	Yes	Whole/part of specimen, audio recordings	leaf hoppers	Terrestrial	Chris Cloutier	No	0.093	1.53	Not OA	Journal	1109	1105	NA	NA	NA	NA	NA	Insect Science	Ecology, Evolution, Behavior and Systematics	NA	NA	NA	NA	NA
727	3/3/2015 13:52	Dung beetles as indicators for rapid impact assessments: Evaluating best practice forestry in the neotropics	2014	Ecological Indicators	Accept	6	University, Non-profit	34	1290	Insecta	Coleoptera	Species	No	NA	Confusing whether there are vouchers or not: "Reference collections are deposited in the Centre for the Study of Biological Diversity, University of Guyana and the Hope Entomological Collections, Oxford University Museum of Natural History." Are the "reference collections" vouchers or are they the museum specimens used to identify their own specimens?	Terrestrial	Shaun	No	0.079	1.788	Not OA	Journal	2303	1105	1800	NA	NA	NA	NA	Ecology	Ecology, Evolution, Behavior and Systematics	Decision Sciences(all)	NA	NA	NA	NA
728	3/3/2015 16:35	Manipulation of arthropod sex determination by endosymbionts: Diversity and molecular mechanisms	2014	Sexual Development	Reject	NA	NA	NA	NA	NA	NA	NA	NA	NA	Review paper, no specimens collected	NA	Shaun	NA	0.244	1.108	Not OA	Journal	1309	2712	2710	NA	NA	NA	NA	Developmental Biology	Endocrinology, Diabetes and Metabolism	Embryology	NA	NA	NA	NA
729	3/5/2015 17:52	Identification of life-stage and tissue-specific splice variants of an inward rectifying potassium (Kir) channel in the yellow fever mosquito Aedes aegypti	2014	Insect Biochemistry and Molecular Biology	Reject	NA	NA	NA	NA	NA	NA	NA	NA	NA	Only one species	NA	Shaun	NA	0.292	1.704	Not OA	Journal	1109	1303	1312	NA	NA	NA	NA	Insect Science	Biochemistry	Molecular Biology	NA	NA	NA	NA
730	3/3/2015 16:37	Food resources and vegetation structure mediate climatic effects on species richness of birds	2014	Global Ecology and Biogeography	Reject	NA	NA	NA	NA	NA	NA	NA	NA	NA	Arthropods not identified -- just total biomass	NA	Shaun	NA	0.28	2.767	Not OA	Journal	2303	2306	1105	NA	NA	NA	NA	Ecology	Global and Planetary Change	Ecology, Evolution, Behavior and Systematics	NA	NA	NA	NA
731	3/3/2015 15:45	Frequency of visits by ants and their effectiveness as pollinators of Condalia microphylla Cav.	2014	Journal of Arid Environments	Accept	2	University, Government	53	3099	Insecta	Coleoptera, Diptera, Hymenoptera	Family	No	NA	NA	Terrestrial	Shaun	No	0.065	1.538	Not OA	Journal	2303	1105	1904	NA	NA	NA	NA	Ecology	Ecology, Evolution, Behavior and Systematics	Earth-Surface Processes	NA	NA	NA	NA
732	3/3/2015 12:32	New non-holometabolous insects from the Pennsylvanian of the Avion locality in Pas-de-Calais, France (Insecta: 'Exopterygota')	2014	Alcheringa	Reject	NA	NA	NA	NA	NA	NA	NA	NA	NA	study about fossil arthropods -- should this be included?	NA	Shaun	NA	0.036	0.819	Not OA	Journal	1911	1105	NA	NA	NA	NA	NA	Palaeontology	Ecology, Evolution, Behavior and Systematics	NA	NA	NA	NA	NA
733	3/5/2015 17:02	Contingent fire effects on granivore removal of exotic woody plant seeds in longleaf pine savannas	2014	Biological Invasions	Reject	NA	NA	NA	NA	NA	NA	NA	NA	NA	Arthropods not identified	NA	Shaun	NA	0.121	1.299	Not OA	Journal	2303	1105	NA	NA	NA	NA	NA	Ecology	Ecology, Evolution, Behavior and Systematics	NA	NA	NA	NA	NA
734	3/3/2015 16:31	Biodiversity of acari in Mexico	2014	Revista Mexicana de Biodiversidad	Reject	NA	NA	NA	NA	NA	NA	NA	NA	NA	Specimens from museum collection, not field	NA	Shaun	NA	0.034	0.313	Not OA	Journal	1105	NA	NA	NA	NA	NA	NA	Ecology, Evolution, Behavior and Systematics	NA	NA	NA	NA	NA	NA
735	3/5/2015 16:20	Biodiversity of Elateridae (Coleoptera) in Mexico	2014	Revista Mexicana de Biodiversidad	Reject	NA	NA	NA	NA	NA	NA	NA	NA	NA	Review article, did not collect any specimens	NA	Shaun	NA	0.034	0.313	Not OA	Journal	1105	NA	NA	NA	NA	NA	NA	Ecology, Evolution, Behavior and Systematics	NA	NA	NA	NA	NA	NA
736	3/4/2015 13:27	The effect of Galleria mellonella hemolymph polypeptides on Legionella gormanii	2014	Acta Biochimica Polonica	Reject	NA	NA	NA	NA	NA	NA	NA	NA	NA	Only one species	NA	Shaun	NA	0.129	0.569	DOAJ	Journal	1300	NA	NA	NA	NA	NA	NA	Biochemistry, Genetics and Molecular Biology(all)	NA	NA	NA	NA	NA	NA
737	3/5/2015 12:48	Allomedmassa, a new spider genus from evergreen forests of Southeast Asia (Araneae: Corinnidae)	2014	Revue Suisse de Zoologie	Reject	NA	NA	NA	NA	NA	NA	NA	NA	NA	Cannot find article	NA	Shaun	NA	0.031	0.619	Not OA	Journal	1105	NA	NA	NA	NA	NA	NA	Ecology, Evolution, Behavior and Systematics	NA	NA	NA	NA	NA	NA
738	3/4/2015 14:02	An ornamental heliconias crop as a reservoir of the native myrmecofauna: A case of tropical horticulture in central veracruz, Mexico	2014	Southwestern Entomologist	Accept	7	University	55	9022	Insecta	Hymenoptera	Species	Yes	Whole/part of specimen	NA	Terrestrial	Shaun	No	0.035	0.35	Not OA	Journal	1109	2303	1102	NA	NA	NA	NA	Insect Science	Ecology	Agronomy and Crop Science	NA	NA	NA	NA
739	3/5/2015 15:35	Flies on the move: An inherited virus mirrors Drosophila melanogaster's elusive ecology and demography	2014	Molecular Ecology	Reject	NA	NA	NA	NA	NA	NA	NA	NA	NA	Genetic study, only one species	NA	Shaun	NA	0.387	2.749	Not OA	Journal	1105	1311	NA	NA	NA	NA	NA	Ecology, Evolution, Behavior and Systematics	Genetics	NA	NA	NA	NA	NA
740	3/5/2015 15:28	The role of integrating agroforestry and vegetable planting in structuring communities of herbivorous insects and their natural enemies in the Neotropical region	2014	Agroforestry Systems	Accept	4	University	554	12506	Insecta, Categorization is by functional group	Coleoptera, Diptera, Hymenoptera, Other	Genus, Species	No	NA	NA	Terrestrial	Shaun	Yes	0.047	1.065	Not OA	Journal	1102	1107	NA	NA	NA	NA	NA	Agronomy and Crop Science	Forestry	NA	NA	NA	NA	NA
741	3/5/2015 16:35	A long-term study of the factors that influence compositional stability of stream invertebrates	2014	Inland Waters	Reject	NA	NA	NA	NA	NA	NA	NA	NA	NA	Used dataset, not their own specimen collection	NA	Shaun	NA	NA	NA	NA	NA	NA	NA	NA	NA	NA	NA	NA	NA	NA	NA	NA	NA	NA	NA
742	3/5/2015 17:07	Citrus huanglongbing detection using narrow-band imaging and polarized illumination	2014	Transactions of the ASABE	Reject	NA	NA	NA	NA	NA	NA	NA	NA	NA	Study of bacterial infection, no arthropods	NA	Shaun	NA	NA	NA	NA	NA	NA	NA	NA	NA	NA	NA	NA	NA	NA	NA	NA	NA	NA	NA
743	3/16/2015 11:00	Vector competence of Culex neavei and Culex quinquefasciatus (Diptera: Culicidae) from Senegal for lineages 1, 2, Koutango and a putative new lineage of West Nile virus	2014	American Journal of Tropical Medicine and Hygiene	Reject	NA	NA	NA	NA	NA	NA	NA	NA	NA	2 species	NA	Chris Cloutier	NA	0.209	1.473	Not OA	Journal	2725	2406	2405	NA	NA	NA	NA	Infectious Diseases	Virology	Parasitology	NA	NA	NA	NA
744	3/3/2015 16:11	Synopsis of Australian chelonine wasps (Hymenoptera: Braconidae: Cheloninae) with description of two new genera	2014	Australian Journal of Entomology	Reject	NA	NA	NA	NA	NA	NA	NA	NA	NA	Specimens collected from museums, not field	NA	Shaun	NA	0.089	0.634	Not OA	Journal	1109	1105	1102	NA	NA	NA	NA	Insect Science	Ecology, Evolution, Behavior and Systematics	Agronomy and Crop Science	NA	NA	NA	NA
745	3/5/2015 15:51	Factors that affect the intracellular localization and trafficking of African horse sickness virus core protein, VP7	2014	Virology	Reject	NA	NA	NA	NA	NA	NA	NA	NA	NA	Genetic study, no arthropods	NA	Shaun	NA	0.355	1.188	Not OA	Journal	2406	NA	NA	NA	NA	NA	NA	Virology	NA	NA	NA	NA	NA	NA
746	3/3/2015 12:22	Diacyclops (copepoda: Cyclopoida) in Continental Antarctica, including three new species	2014	Antarctic Science	Accept	5	University, Government	3	64	Crustacea	NA	Species	Yes	Whole/part of specimen	NA	Freshwater	Shaun	No	0.072	0.667	Not OA	Journal	1105	1910	1907	NA	NA	NA	NA	Ecology, Evolution, Behavior and Systematics	Oceanography	Geology	NA	NA	NA	NA
747	3/3/2015 15:06	Diversity and methane oxidation of active epibiotic methanotrophs on live Shinkaia crosnieri	2014	ISME Journal	Reject	NA	NA	NA	NA	NA	NA	NA	NA	NA	Only one species	NA	Shaun	NA	0.604	2.024	Not OA	Journal	1105	NA	NA	NA	NA	NA	NA	Ecology, Evolution, Behavior and Systematics	NA	NA	NA	NA	NA	NA
748	3/16/2015 10:09	Effects of local tree diversity on herbivore communities diminish with increasing forest fragmentation on the landscape scale	2014	PLoS ONE	Accept	3	University	87	763	Insecta	Coleoptera, Diptera, Hymenoptera, Other	Genus, Species, morphospecies	No	NA	NA	Terrestrial	Chris Cloutier	No	0.519	1.38	DOAJ	Journal	1100	1300	2700	NA	NA	NA	NA	Agricultural and Biological Sciences(all)	Biochemistry, Genetics and Molecular Biology(all)	Medicine(all)	NA	NA	NA	NA
749	3/16/2015 10:53	Development of simple sequence repeat markers for the Japanese population of the Asian citrus psyllid, Diaphorina citri (Hemiptera: Psyllidae)	2014	Applied Entomology and Zoology	Reject	NA	NA	NA	NA	NA	NA	NA	NA	NA	one species	NA	Chris Cloutier	NA	0.052	0.674	OA but not registered	Journal	1109	NA	NA	NA	NA	NA	NA	Insect Science	NA	NA	NA	NA	NA	NA
750	3/16/2015 10:52	Frontiers in chemical ecology and coevolution	2014	New Phytologist	Reject	NA	NA	NA	NA	NA	NA	NA	NA	NA	review	NA	Chris Cloutier	NA	0.483	2.51	Not OA	Journal	2700	NA	NA	NA	NA	NA	NA	Medicine(all)	NA	NA	NA	NA	NA	NA
751	3/3/2015 16:05	Microhabitat partitioning of Aedes simpsoni (Diptera: Culicidae)	2014	Journal of Medical Entomology	Accept	3	University	3	30	Insecta	Diptera	Species, Sub-species	Yes	Digital, DNA	GenBank	Terrestrial	Shaun	No	0.131	1.243	Not OA	Journal	1109	2725	3400	2405	NA	NA	NA	Insect Science	Infectious Diseases	veterinary(all)	Parasitology	NA	NA	NA
752	3/16/2015 19:33	Prediction of the first neuropeptides from a member of the Remipedia (Arthropoda, Crustacea)	2014	General and Comparative Endocrinology	Reject	NA	NA	NA	NA	NA	NA	NA	NA	NA	NA	NA	Chris Cloutier	NA	0.152	1.377	Not OA	Journal	1310	NA	NA	NA	NA	NA	NA	Endocrinology	NA	NA	NA	NA	NA	NA
753	3/3/2015 15:37	Mygalomorphae spider community of the Natural Reserve Sierra del Tigre, Tandilia, Buenos Aires, Argentina	2014	Revista Mexicana de Biodiversidad	Accept	6	University	4	129	Arachnida	NA	Species	No	NA	NA	Terrestrial	Shaun	No	0.034	0.313	Not OA	Journal	1105	NA	NA	NA	NA	NA	NA	Ecology, Evolution, Behavior and Systematics	NA	NA	NA	NA	NA	NA
754	3/3/2015 15:04	Intrinsic and extrinsic drivers of succession: Effects of habitat age and season on an aquatic insect community	2014	Ecological Entomology	Accept	3	University	13	not given	Insecta	Diptera	Genus, Species	No	NA	Tree hole = Terrestrial + Freshwater	Terrestrial, Freshwater	Shaun	No	0.108	1.113	Not OA	Journal	1109	2303	NA	NA	NA	NA	NA	Insect Science	Ecology	NA	NA	NA	NA	NA
755	3/5/2015 12:35	A geographic distribution database of Mononychellus mites (Acari, Tetranychidae) on cassava (Manihot esculenta)	2014	ZooKeys	Accept	2	Non-profit	4	1513	Arachnida	NA	Species	Yes	Whole/part of specimen	NA	Terrestrial	Shaun	No	0.048	0.563	Not OA	Journal	1103	1105	NA	NA	NA	NA	NA	Animal Science and Zoology	Ecology, Evolution, Behavior and Systematics	NA	NA	NA	NA	NA
756	3/16/2015 9:24	Invasive plant ecosystem engineer facilitates community and trophic level alteration for brackish marsh invertebrates	2014	Ecosphere	Accept	3	University	232	N/A	Insecta	Coleoptera, Diptera, Lepidoptera, Hymenoptera, Other	Genus, morphospecies	No	NA	NA	Terrestrial, Marine	Chris Cloutier	No	NA	NA	NA	NA	NA	NA	NA	NA	NA	NA	NA	NA	NA	NA	NA	NA	NA	NA
757	3/5/2015 12:06	Passerine abundance and diversity in a polluted oasis habitat in south-eastern Tunisia	2014	European Journal of Wildlife Research	Reject	NA	NA	NA	NA	NA	NA	NA	NA	NA	Bird study, no arthropods collected	NA	Shaun	NA	0.052	0.811	Not OA	Journal	1105	2309	2308	NA	NA	NA	NA	Ecology, Evolution, Behavior and Systematics	Nature and Landscape Conservation	Management, Monitoring, Policy and Law	NA	NA	NA	NA
758	3/3/2015 13:40	Application of loop analysis for evaluation of malaria control interventions	2014	Malaria Journal	Reject	NA	NA	NA	NA	NA	NA	NA	NA	NA	Model and literature review -- no collection of field specimens	NA	Shaun	NA	0.276	1.733	DOAJ	Journal	2725	2405	NA	NA	NA	NA	NA	Infectious Diseases	Parasitology	NA	NA	NA	NA	NA
759	3/4/2015 13:30	Flexitibia, a new genus of Harpactorinae (Hemiptera: Heteroptera: Reduviidae), with a discussion on the functional morphology of fore legs of the related genera	2014	Zootaxa	Reject	NA	NA	NA	NA	NA	NA	NA	NA	NA	Specimens from museum collection, not the field	NA	Shaun	NA	0.037	0.8	Not OA	Journal	1105	1103	NA	NA	NA	NA	NA	Ecology, Evolution, Behavior and Systematics	Animal Science and Zoology	NA	NA	NA	NA	NA
760	3/3/2015 16:21	Transcriptome sequencing revealed the genes and pathways involved in salinity stress of Chinese mitten crab, Eriocheir sinensis	2014	Physiological Genomics	Reject	NA	NA	NA	NA	NA	NA	NA	NA	NA	Genetic study, only one species	NA	Shaun	NA	0.357	1.151	Not OA	Journal	1311	1314	NA	NA	NA	NA	NA	Genetics	Physiology	NA	NA	NA	NA	NA
761	3/5/2015 16:59	Observations of cetaceans in the south-east Atlantic sector of the Southern Ocean, during summer 2008	2014	Polar Biology	Reject	NA	NA	NA	NA	NA	NA	NA	NA	NA	Cetacean study, only one arthropod species	NA	Shaun	NA	0.066	0.834	Not OA	Journal	1100	NA	NA	NA	NA	NA	NA	Agricultural and Biological Sciences(all)	NA	NA	NA	NA	NA	NA
762	3/3/2015 13:29	Intertidal mussels as ecosystem engineers: Their associated invertebrate biodiversity under contrasting wave exposures	2014	Marine Biodiversity	Accept	4	University, Museum	12	NA	Arachnida, Insecta, Crustacea	Diptera	Family, Species, Sub-class	No	NA	Abundance given as density rather than number of individuals	Marine	Shaun	Yes	0.055	0.497	Not OA	Journal	1105	1104	1910	NA	NA	NA	NA	Ecology, Evolution, Behavior and Systematics	Aquatic Science	Oceanography	NA	NA	NA	NA
763	3/4/2015 13:53	Competitive balance among tree species altered by forest tent caterpillar defoliation	2014	Forest Ecology and Management	Reject	NA	NA	NA	NA	NA	NA	NA	NA	NA	Only one species	NA	Shaun	NA	0.08	1.726	Not OA	Journal	2309	1107	2308	NA	NA	NA	NA	Nature and Landscape Conservation	Forestry	Management, Monitoring, Policy and Law	NA	NA	NA	NA
764	3/5/2015 17:37	Evaluation on control efficiency of bethylid parasitoids on pest insects indoor: A case of sclerodermus sp. (Hymenoptera: Bethylidae)	2014	Acta Ecologica Sinica	Reject	NA	NA	NA	NA	NA	NA	NA	NA	NA	Cannot find article	NA	Shaun	NA	0.032	0.76	DOAJ	Journal	2303	1105	NA	NA	NA	NA	NA	Ecology	Ecology, Evolution, Behavior and Systematics	NA	NA	NA	NA	NA
765	3/16/2015 10:58	Unexpected Role of the Steroid-Deficiency Protein Ecdysoneless in Pre-mRNA Splicing	2014	PLoS Genetics	Reject	NA	NA	NA	NA	NA	NA	NA	NA	NA	NA	NA	Chris Cloutier	NA	1.813	2.236	DOAJ	Journal	1105	1311	1312	2716	1306	NA	NA	Ecology, Evolution, Behavior and Systematics	Genetics	Molecular Biology	Genetics(clinical)	Cancer Research	NA	NA
766	3/3/2015 14:02	Cryptic habitats and cryptic diversity: Unexpected patterns of connectivity and phylogeographical breaks in a Mediterranean endemic marine cave mysid	2014	Molecular Ecology	Reject	NA	NA	NA	NA	NA	NA	NA	NA	NA	Only one species	NA	Shaun	NA	0.387	2.749	Not OA	Journal	1105	1311	NA	NA	NA	NA	NA	Ecology, Evolution, Behavior and Systematics	Genetics	NA	NA	NA	NA	NA
767	3/5/2015 12:41	Mosquitoes rely on their gut microbiota for development	2014	Molecular Ecology	Reject	NA	NA	NA	NA	NA	NA	NA	NA	NA	Not clear if specimens were field-collected	NA	Shaun	NA	0.387	2.749	Not OA	Journal	1105	1311	NA	NA	NA	NA	NA	Ecology, Evolution, Behavior and Systematics	Genetics	NA	NA	NA	NA	NA
768	3/3/2015 16:45	Presence of Chlamydiales DNA in ticks and fleas suggests that ticks are carriers of Chlamydiae	2014	Ticks and Tick-borne Diseases	Accept	7	University	10	1437	Arachnida, Insecta	NA	Genus, Species	Yes	DNA	GenBank	Terrestrial	Shaun	No	0.095	1.277	Not OA	Journal	2725	1109	2404	2405	NA	NA	NA	Infectious Diseases	Insect Science	Microbiology	Parasitology	NA	NA	NA
769	3/5/2015 15:32	Ecological interactions shape the dynamics of seed predation in Acrocomia aculeata (Arecaceae)	2014	PLoS ONE	Reject	NA	NA	NA	NA	NA	NA	NA	NA	NA	Fungus study, not arthropod	NA	Shaun	NA	0.519	1.38	DOAJ	Journal	1100	1300	2700	NA	NA	NA	NA	Agricultural and Biological Sciences(all)	Biochemistry, Genetics and Molecular Biology(all)	Medicine(all)	NA	NA	NA	NA
770	3/3/2015 12:14	Hantaviruses: Rediscovery and new beginnings	2014	Virus Research	Reject	NA	NA	NA	NA	NA	NA	NA	NA	NA	Collection of mammals, not arthropods	NA	Shaun	NA	0.237	1.184	Not OA	Journal	2725	2406	1306	NA	NA	NA	NA	Infectious Diseases	Virology	Cancer Research	NA	NA	NA	NA
771	3/5/2015 17:50	The Sticky Resting Box, a new tool for studying resting behaviour of Afrotropical malaria vectors	2014	Parasites and Vectors	Reject	NA	NA	NA	NA	NA	NA	NA	NA	NA	Cat study, no arthropods	NA	Shaun	NA	0.141	0.941	DOAJ	Journal	2725	2405	NA	NA	NA	NA	NA	Infectious Diseases	Parasitology	NA	NA	NA	NA	NA
772	3/5/2015 16:08	Parasitoids and predators of Ips typographus (L.) in unmanaged and managed spruce forests in natural park apuseni, romania	2014	Notulae Botanicae Horti Agrobotanici Cluj-Napoca	Accept	3	University	18	12333	Insecta	Coleoptera, Hymenoptera	Species	No	NA	NA	Terrestrial	Shaun	No	0.031	0.469	DOAJ	Journal	1110	1108	1102	NA	NA	NA	NA	Plant Science	Horticulture	Agronomy and Crop Science	NA	NA	NA	NA
773	3/4/2015 14:47	Australian goblin spiders of the genus ischnothyreus (Araneae, Oonopidae)	2014	Bulletin of the American Museum of Natural History	Accept	2	University, Museum	34	2000	Arachnida	NA	Species	Yes	Whole/part of specimen	NA	Terrestrial	Shaun	No	0.199	3.398	DOAJ	Journal	2303	1101	NA	NA	NA	NA	NA	Ecology	Agricultural and Biological Sciences (miscellaneous)	NA	NA	NA	NA	NA
774	3/4/2015 13:16	Mobility-dependent response of aquatic animal species richness to a wetland network in an agricultural landscape	2014	Aquatic Sciences	Accept	3	University	46	not given	Insecta, Categorization is by functional group	Coleoptera	Genus, Species	No	NA	NA	Freshwater	Shaun	Yes	0.092	1.136	Not OA	Journal	2303	1105	2312	1104	NA	NA	NA	Ecology	Ecology, Evolution, Behavior and Systematics	Water Science and Technology	Aquatic Science	NA	NA	NA
775	3/16/2015 9:50	DNA barcoding and the associated PhylAphidB@se website for the identification of European aphids (Insecta: Hemiptera: Aphididae)	2014	PLoS ONE	Accept	10	Private	274	1020	Insecta	Other	Species	Yes	DNA	NA	NA	Chris Cloutier	No	0.519	1.38	DOAJ	Journal	1100	1300	2700	NA	NA	NA	NA	Agricultural and Biological Sciences(all)	Biochemistry, Genetics and Molecular Biology(all)	Medicine(all)	NA	NA	NA	NA
776	3/3/2015 13:07	Estimation of the genome sizes of the chigger mites Leptotrombidium pallidum and Leptotrombidium scutellare based on quantitative PCR and k-mer analysis	2014	Parasites and Vectors	Reject	NA	NA	NA	NA	NA	NA	NA	NA	NA	Only one species	NA	Shaun	NA	0.141	0.941	DOAJ	Journal	2725	2405	NA	NA	NA	NA	NA	Infectious Diseases	Parasitology	NA	NA	NA	NA	NA
777	3/5/2015 12:10	Genome sequence of "candidatus Walczuchella monophlebidarum" the flavobacterial endosymbiont of Llaveia axin axin (Hemiptera: Coccoidea: Monophlebidae)	2014	Genome Biology and Evolution	Reject	NA	NA	NA	NA	NA	NA	NA	NA	NA	Genetic study, only one species	NA	Shaun	NA	0.567	0	DOAJ	Journal	1311	1105	NA	NA	NA	NA	NA	Genetics	Ecology, Evolution, Behavior and Systematics	NA	NA	NA	NA	NA
778	3/3/2015 13:15	Composition of chick meals from one of the main little auk (Alle alle) breeding colonies in Northwest Greenland	2014	Polar Biology	Accept	5	University, Private	14	7873	Crustacea	NA	Genus, Species	No	NA	NA	Terrestrial	Shaun	Yes	0.066	0.834	Not OA	Journal	1100	NA	NA	NA	NA	NA	NA	Agricultural and Biological Sciences(all)	NA	NA	NA	NA	NA	NA
779	3/3/2015 11:35	Analysis of multiple tsetse fly populations in Uganda reveals limited diversity and species-specific gut microbiota	2014	Applied and Environmental Microbiology	Accept	8	University	8	151	Insecta	Diptera	Species, Sub-species	No	NA	NA	Terrestrial	Shaun	Yes	0.306	2.192	Not OA	Journal	2303	2402	1106	1305	NA	NA	NA	Ecology	Applied Microbiology and Biotechnology	Food Science	Biotechnology	NA	NA	NA
780	3/5/2015 15:48	Individual-based ant-plant networks: Diurnal-nocturnal structure and species-area relationship	2014	PLoS ONE	Accept	9	University	32	193	Insecta	Hymenoptera	Species	Yes	Whole/part of specimen	NA	Terrestrial	Shaun	Yes	0.519	1.38	DOAJ	Journal	1100	1300	2700	NA	NA	NA	NA	Agricultural and Biological Sciences(all)	Biochemistry, Genetics and Molecular Biology(all)	Medicine(all)	NA	NA	NA	NA
781	3/4/2015 14:38	Declines in a ground-dwelling arthropod community during an invasion by Sahara mustard (Brassica tournefortii) in aeolian sand habitats	2014	Biological Invasions	Accept	6	University	122	not given	Arachnida, Insecta	Coleoptera, Hymenoptera	Genus, Species	No	NA	NA	Terrestrial	Shaun	No	0.121	1.299	Not OA	Journal	2303	1105	NA	NA	NA	NA	NA	Ecology	Ecology, Evolution, Behavior and Systematics	NA	NA	NA	NA	NA
782	3/3/2015 13:20	A taxonomic review of Rhabdocosma Meyrick (Lepidoptera, Ypsolophidae) with description of a new species from Japan	2014	Entomological Science	Reject	NA	NA	NA	NA	NA	NA	NA	NA	NA	Specimens from museum, not from field	NA	Shaun	NA	0.035	0.497	Not OA	Journal	1109	1105	NA	NA	NA	NA	NA	Insect Science	Ecology, Evolution, Behavior and Systematics	NA	NA	NA	NA	NA
783	3/3/2015 16:23	EFSA Guidelines on the environmental risk assessment of genetically modified animals in the EU: The process and risk assessment considerations	2014	Journal fur Verbraucherschutz und Lebensmittelsicherheit	Reject	NA	NA	NA	NA	NA	NA	NA	NA	NA	Review paper	NA	Shaun	NA	NA	NA	NA	NA	NA	NA	NA	NA	NA	NA	NA	NA	NA	NA	NA	NA	NA	NA
784	3/5/2015 17:34	Patterns of phenotypic correlations among morphological traits across plants and animals	2014	Philosophical Transactions of the Royal Society B: Biological Sciences	Reject	NA	NA	NA	NA	NA	NA	NA	NA	NA	Meta-analysis, no specimens collected	NA	Shaun	NA	0.605	2.206	Not OA	Journal	1100	1300	NA	NA	NA	NA	NA	Agricultural and Biological Sciences(all)	Biochemistry, Genetics and Molecular Biology(all)	NA	NA	NA	NA	NA
785	3/16/2015 10:37	Habitat connectivity shapes urban arthropod communities: the key role of green roofs.	2014	Ecology	Accept	4	Government	479	48084	Arachnida, Insecta	Coleoptera, Hymenoptera	Species	No	NA	NA	Terrestrial	Chris Cloutier	No	0.315	2.854	Not OA	Journal	1105	NA	NA	NA	NA	NA	NA	Ecology, Evolution, Behavior and Systematics	NA	NA	NA	NA	NA	NA
786	3/3/2015 15:27	Spatial distribution of arthropods on acacia mangium (fabales: Fabaceae) trees as windbreaks in the cerrado	2014	Florida Entomologist	Accept	6	University	?	?	Arachnida, Insecta	Coleoptera, Diptera, Lepidoptera, Hymenoptera, Other	Species	No	NA	Number of species and specimens is unclear	Terrestrial	Shaun	No	0.044	0.765	DOAJ	Journal	1109	1105	NA	NA	NA	NA	NA	Insect Science	Ecology, Evolution, Behavior and Systematics	NA	NA	NA	NA	NA
787	3/16/2015 10:02	Home range, movement, and distribution patterns of the threatened dragonfly Sympetrum depressiusculum (Odonata: Libellulidae): A thousand times greater territory to protect?	2014	PLoS ONE	Reject	NA	NA	NA	NA	NA	NA	NA	NA	NA	one species	NA	Chris Cloutier	NA	0.519	1.38	DOAJ	Journal	1100	1300	2700	NA	NA	NA	NA	Agricultural and Biological Sciences(all)	Biochemistry, Genetics and Molecular Biology(all)	Medicine(all)	NA	NA	NA	NA
788	3/16/2015 10:49	Diapause may promote coexistence of zooplankton competitors	2014	Journal of Plankton Research	Reject	NA	NA	NA	NA	NA	NA	NA	NA	NA	one arthropod species	NA	Chris Cloutier	NA	0.078	1.31	Not OA	Journal	2303	1105	1104	NA	NA	NA	NA	Ecology	Ecology, Evolution, Behavior and Systematics	Aquatic Science	NA	NA	NA	NA
789	3/3/2015 11:45	Development of an immunosensor for the detection of Francisella tularensis antibodies	2014	Analytical and Bioanalytical Chemistry	Reject	NA	NA	NA	NA	NA	NA	NA	NA	NA	Genetic study, one species only	NA	Shaun	NA	0.284	1.416	Not OA	Journal	1303	1602	NA	NA	NA	NA	NA	Biochemistry	Analytical Chemistry	NA	NA	NA	NA	NA
790	3/5/2015 16:56	A single panmictic population of endemic red crabs, Gecarcoidea natalis, on Christmas Island with high levels of genetic diversity	2014	Conservation Genetics	Reject	NA	NA	NA	NA	NA	NA	NA	NA	NA	Genetic study, only one species	NA	Shaun	NA	0.073	0.806	Not OA	Journal	1105	1311	NA	NA	NA	NA	NA	Ecology, Evolution, Behavior and Systematics	Genetics	NA	NA	NA	NA	NA
791	3/4/2015 13:50	Decomposition rate of carrion is dependent on composition not abundance of the assemblages of insect scavengers	2014	Oecologia	Accept	5	University	78	85400	Insecta, Categorization is by functional group	Coleoptera, Diptera	Family, Species	No	NA	NA	Terrestrial	Shaun	No	0.167	1.844	Not OA	Journal	1105	NA	NA	NA	NA	NA	NA	Ecology, Evolution, Behavior and Systematics	NA	NA	NA	NA	NA	NA
792	3/16/2015 9:37	One-pot pseudo three-component reaction of nitroketene-N,S-acetals and aldehydes for synthesis of highly functionalized hexa-substituted 1,4-dihydropyridines	2014	Organic and Biomolecular Chemistry	Reject	NA	NA	NA	NA	NA	NA	NA	NA	NA	NA	NA	Chris Cloutier	NA	0.297	1.162	Not OA	Journal	1303	1605	1606	NA	NA	NA	NA	Biochemistry	Organic Chemistry	Physical and Theoretical Chemistry	NA	NA	NA	NA
793	3/3/2015 15:11	Cellulolytic Streptomyces Strains Associated with Herbivorous Insects Share a Phylogenetically Linked Capacity To Degrade Lignocellulose	2014	Applied and Environmental Microbiology	Reject	NA	NA	NA	NA	NA	NA	NA	NA	NA	Only one species	NA	Shaun	NA	0.306	2.192	Not OA	Journal	2303	2402	1106	1305	NA	NA	NA	Ecology	Applied Microbiology and Biotechnology	Food Science	Biotechnology	NA	NA	NA
794	3/2/2015 16:24	Using metabarcoding to ask if easily collected soil and leaf-litter samples can be used as a general biodiversity indicator	2014	Ecological Indicators	Accept	8	University, Government	unclear	unclear	Arachnida, Insecta, Myriapoda	NA	Species	Yes	Digital, DNA	GenBank	Terrestrial	Shaun	Yes	0.079	1.788	Not OA	Journal	2303	1105	1800	NA	NA	NA	NA	Ecology	Ecology, Evolution, Behavior and Systematics	Decision Sciences(all)	NA	NA	NA	NA
795	3/5/2015 13:33	Oxidizable fractions of total organic carbon and soil macrofauna in a crop-livestock integration system	2014	Revista Brasileira de Ciencia do Solo	Accept	6	University	6	not given	Insecta	Coleoptera, Diptera, Hymenoptera, Other	Order	No	NA	NA	Terrestrial	Shaun	Yes	0.036	1.121	DOAJ	Journal	1111	1102	NA	NA	NA	NA	NA	Soil Science	Agronomy and Crop Science	NA	NA	NA	NA	NA
796	3/16/2015 10:46	Guidelines on sampling intensity of bees (Hymenoptera: Apoidea: Apiformes)	2014	Journal of Insect Conservation	Accept	3	University	108	1244	Insecta	Hymenoptera	Species	No	NA	NA	Terrestrial	Chris Cloutier	No	0.062	1.06	Not OA	Journal	1109	2303	2309	1103	NA	NA	NA	Insect Science	Ecology	Nature and Landscape Conservation	Animal Science and Zoology	NA	NA	NA
797	3/5/2015 13:55	Pairwise interactions between functional groups improve biological control	2014	Biological Control	Accept	4	University	9	not given	Insecta	Coleoptera, Diptera, Hymenoptera	Species	No	NA	NA	Terrestrial	Shaun	No	0.078	1.581	Not OA	Journal	1109	1102	NA	NA	NA	NA	NA	Insect Science	Agronomy and Crop Science	NA	NA	NA	NA	NA
798	3/3/2015 14:38	Discovery of swimming males of Paratanaoidea (Tanaidacea)	2014	Polish Polar Research	Accept	4	University	53	134	Crustacea	NA	Family, Species	Yes	Whole/part of specimen	NA	Marine	Shaun	No	0.037	0.5	DOAJ	Journal	2303	1105	NA	NA	NA	NA	NA	Ecology	Ecology, Evolution, Behavior and Systematics	NA	NA	NA	NA	NA
799	3/16/2015 10:00	The effect of habitat structure on prey mortality depends on predator and prey microhabitat use	2014	Oecologia	Accept	2	Government	14	>140	Insecta	Coleoptera, Diptera, Other	Genus, Species	No	NA	number of individuals is not the total but is the minimum number	Freshwater	Chris Cloutier	Yes	0.167	1.844	Not OA	Journal	1105	NA	NA	NA	NA	NA	NA	Ecology, Evolution, Behavior and Systematics	NA	NA	NA	NA	NA	NA
800	3/5/2015 16:51	Woody plant phylogenetic diversity mediates bottom-up control of arthropod biomass in species-rich forests	2014	Oecologia	Accept	7	University	22	6950	Arachnida, Insecta, Categorization is by functional group	Coleoptera, Lepidoptera, Hymenoptera, Other	Family, Order	No	NA	NA	Terrestrial	Shaun	Yes	0.167	1.844	Not OA	Journal	1105	NA	NA	NA	NA	NA	NA	Ecology, Evolution, Behavior and Systematics	NA	NA	NA	NA	NA	NA
801	3/3/2015 11:47	Improvement of Dscam homophilic binding affinity throughout Drosophila evolution	2014	BMC Evolutionary Biology	Reject	NA	NA	NA	NA	NA	NA	NA	NA	NA	Genetic study; only one species	NA	Shaun	NA	0.39	1.628	DOAJ	Journal	1105	NA	NA	NA	NA	NA	NA	Ecology, Evolution, Behavior and Systematics	NA	NA	NA	NA	NA	NA
802	3/3/2015 15:49	Hot and cold: Medicinal plant uses in Quechua speaking communities in the high Andes (Callejón de Huaylas, Ancash, Perú)	2014	Journal of Ethnopharmacology	Reject	NA	NA	NA	NA	NA	NA	NA	NA	NA	Plant study, not arthropod	NA	Shaun	NA	0.114	2.515	Not OA	Journal	3002	3004	NA	NA	NA	NA	NA	Drug Discovery	Pharmacology	NA	NA	NA	NA	NA
803	3/5/2015 15:58	Design and synthesis of non-hydrolyzable homoisoprenoid α-monofluorophosphonate inhibitors of PPAPDC family integral membrane lipid phosphatases	2014	Bioorganic and Medicinal Chemistry Letters	Reject	NA	NA	NA	NA	NA	NA	NA	NA	NA	Genetic study, no arthropods	NA	Shaun	NA	0.2	1.105	Not OA	Journal	1303	1605	3002	3003	1313	1312	1308	Biochemistry	Organic Chemistry	Drug Discovery	Pharmaceutical Science	Molecular Medicine	Molecular Biology	Clinical Biochemistry
804	3/16/2015 10:28	Palmistichus elaeisis (Hymenoptera: Eulophidae) as an indicator of toxicity of herbicides registered for corn in Brazil	2014	Chilean Journal of Agricultural Research	Reject	NA	NA	NA	NA	NA	NA	NA	NA	NA	NA	NA	Chris Cloutier	NA	0.031	0.209	Not OA	Journal	1103	1102	NA	NA	NA	NA	NA	Animal Science and Zoology	Agronomy and Crop Science	NA	NA	NA	NA	NA
805	3/5/2015 16:16	Reduced wind strengthens top-down control of an insect herbivore	2014	Ecology	Reject	NA	NA	NA	NA	NA	NA	NA	NA	NA	Only two species	NA	Shaun	NA	0.315	2.854	Not OA	Journal	1105	NA	NA	NA	NA	NA	NA	Ecology, Evolution, Behavior and Systematics	NA	NA	NA	NA	NA	NA
806	3/3/2015 11:20	Community of chewing lice (Phthiraptera: Amblycera and Ischnocera) parasites of resident birds at the archipelago of São Pedro and São Paulo in Northeast Brazil	2014	Journal of Medical Entomology	Accept	3	University, Museum	8	8625	Insecta	Other	Species	Yes	Whole/part of specimen	NA	Terrestrial	Shaun	Yes	0.131	1.243	Not OA	Journal	1109	2725	3400	2405	NA	NA	NA	Insect Science	Infectious Diseases	veterinary(all)	Parasitology	NA	NA	NA
807	3/3/2015 12:08	Morphometric and molecular characterization of anastrepha species in the spatulata group (Diptera, Tephritidae)	2014	Annals of the Entomological Society of America	Accept	5	University	7	?	Insecta	Diptera	Species	Yes	Whole/part of specimen	Number of specimens is unclear	Terrestrial	Shaun	No	0.075	0.852	Not OA	Journal	1109	NA	NA	NA	NA	NA	NA	Insect Science	NA	NA	NA	NA	NA	NA
808	3/5/2015 15:40	An evolutionary analysis of the Secoviridae family of viruses	2014	PLoS ONE	Reject	NA	NA	NA	NA	NA	NA	NA	NA	NA	Virus study, not arthropods	NA	Shaun	NA	0.519	1.38	DOAJ	Journal	1100	1300	2700	NA	NA	NA	NA	Agricultural and Biological Sciences(all)	Biochemistry, Genetics and Molecular Biology(all)	Medicine(all)	NA	NA	NA	NA
809	3/5/2015 13:10	Diversity of planthoppers (Hemiptera: Fulgoromorpha) in rice associated with weeds in Argentina	2014	Studies on Neotropical Fauna and Environment	Accept	8	University	14	2000	Insecta	Other	Species	No	NA	NA	Terrestrial	Shaun	Yes	0.031	0.551	Not OA	Journal	1105	1103	NA	NA	NA	NA	NA	Ecology, Evolution, Behavior and Systematics	Animal Science and Zoology	NA	NA	NA	NA	NA
810	3/2/2015 16:12	Malaria in school-age children in Africa: An increasingly important challenge	2014	Tropical Medicine and International Health	Reject	NA	NA	NA	NA	NA	NA	NA	NA	NA	Medical study, no arthropods collected	NA	Shaun	NA	0.241	1.538	Not OA	Journal	2725	2739	2405	NA	NA	NA	NA	Infectious Diseases	Public Health, Environmental and Occupational Health	Parasitology	NA	NA	NA	NA
811	3/5/2015 13:41	Interference versus exploitative competition in the regulation of size-structured populations	2014	American Naturalist	Reject	NA	NA	NA	NA	NA	NA	NA	NA	NA	Only one species, lab-reared	NA	Shaun	NA	0.454	2.328	Not OA	Journal	2700	NA	NA	NA	NA	NA	NA	Medicine(all)	NA	NA	NA	NA	NA	NA
812	3/16/2015 9:52	Trawling fishery of the western Mediterranean Sea: Métiers identification, effort characteristics, landings and income profiles	2014	Ocean and Coastal Management	Reject	NA	NA	NA	NA	NA	NA	NA	NA	NA	NA	NA	Chris Cloutier	NA	0.065	1.053	Not OA	Journal	1910	1104	2308	NA	NA	NA	NA	Oceanography	Aquatic Science	Management, Monitoring, Policy and Law	NA	NA	NA	NA
813	3/3/2015 16:18	Species complexes of predatory mites and spider mites (Acari: Phytoseiidae, Tetranychidae) on cultivated and wild apple trees in Serbia	2014	International Journal of Acarology	Accept	4	University	50	94	Arachnida	NA	Species	Yes	Whole/part of specimen	Not certain about the number of specimens	Terrestrial	Shaun	No	0.032	0.566	Not OA	Journal	1109	NA	NA	NA	NA	NA	NA	Insect Science	NA	NA	NA	NA	NA	NA
814	3/16/2015 9:44	The importance of intraguild predation in predicting emergent multiple predator effects	2014	Ecology	Accept	2	NA	4	NA	Arachnida, Insecta	Coleoptera	Species	No	NA	NA	Terrestrial	Chris Cloutier	No	0.315	2.854	Not OA	Journal	1105	NA	NA	NA	NA	NA	NA	Ecology, Evolution, Behavior and Systematics	NA	NA	NA	NA	NA	NA
815	3/3/2015 12:34	In-depth transcriptome analysis of the red swamp crayfish Procambarus clarkii	2014	PLoS ONE	Reject	NA	NA	NA	NA	NA	NA	NA	NA	NA	Genetic study; only one species	NA	Shaun	NA	0.519	1.38	DOAJ	Journal	1100	1300	2700	NA	NA	NA	NA	Agricultural and Biological Sciences(all)	Biochemistry, Genetics and Molecular Biology(all)	Medicine(all)	NA	NA	NA	NA
816	3/2/2015 16:33	Effects of traditional flood irrigation on invertebrates in lowland meadows	2014	PLoS ONE	Accept	4	University	110	1994	Arachnida, Insecta	Coleoptera	Species	No	NA	NA	Terrestrial	Shaun	No	0.519	1.38	DOAJ	Journal	1100	1300	2700	NA	NA	NA	NA	Agricultural and Biological Sciences(all)	Biochemistry, Genetics and Molecular Biology(all)	Medicine(all)	NA	NA	NA	NA
817	3/3/2015 12:29	Spatio-temporal distribution of Aedes mosquitoes in Car Nicobar Island: Implication in the transmission of arboviruses	2014	Journal of Asia-Pacific Entomology	Accept	4	Government	9	not given	Insecta	Diptera	Species	No	NA	NA	Terrestrial	Shaun	No	0.041	0.658	Not OA	Journal	1109	NA	NA	NA	NA	NA	NA	Insect Science	NA	NA	NA	NA	NA	NA
818	3/2/2015 16:10	Temporal variations of soil arthropods community structure in El Pedregal de San Ángel Ecological Reserve, Mexico City, Mexico	2014	Applied Soil Ecology	Accept	5	University	181	101483	Arachnida, Insecta, Categorization is by functional group	Coleoptera, Diptera, Lepidoptera, Hymenoptera, Other	Family, Genus, Order	No	NA	NA	Terrestrial	Shaun	No	0.089	1.844	Not OA	Journal	2303	1111	1101	NA	NA	NA	NA	Ecology	Soil Science	Agricultural and Biological Sciences (miscellaneous)	NA	NA	NA	NA
819	3/3/2015 13:36	Niche overlap and network specialization of flower-visiting bees in an agricultural system	2014	Neotropical Entomology	Accept	3	University	54	2278	Insecta	Hymenoptera	Species	Yes	Whole/part of specimen	NA	Terrestrial	Shaun	Yes	0.038	0.583	Not OA	Journal	1109	NA	NA	NA	NA	NA	NA	Insect Science	NA	NA	NA	NA	NA	NA
820	3/3/2015 16:09	The First Myriapod Genome Sequence Reveals Conservative Arthropod Gene Content and Genome Organisation in the Centipede Strigamia maritima	2014	PLoS Biology	Reject	NA	NA	NA	NA	NA	NA	NA	NA	NA	Genetic study; only one species	NA	Shaun	NA	1.659	2.056	DOAJ	Journal	1100	2800	1300	2400	NA	NA	NA	Agricultural and Biological Sciences(all)	Neuroscience(all)	Biochemistry, Genetics and Molecular Biology(all)	Immunology and Microbiology(all)	NA	NA	NA
821	3/4/2015 15:11	Diversity of predators’ insects on organic rice field and conserved areas, in Viamão, RS, Brazil	2014	Revista Colombiana de Entomologia	Accept	3	University	56	1008	Insecta	Coleoptera, Diptera, Hymenoptera, Other	Genus, Species	No	NA	Irrigated rice field = Terrestrial + freshwater	Terrestrial, Freshwater	Shaun	No	0.033	0.316	Not OA	Journal	1109	NA	NA	NA	NA	NA	NA	Insect Science	NA	NA	NA	NA	NA	NA
822	3/3/2015 15:52	Chemosynthetic ectosymbiosis reported in the predatory Anchialine Cave Endemic, Xibalbanus Tulumensis (Yager, 1987) (Remipedia)	2014	Crustaceana	Reject	NA	NA	NA	NA	NA	NA	NA	NA	NA	Only one species	NA	Shaun	NA	0.032	0.524	Not OA	Journal	1104	NA	NA	NA	NA	NA	NA	Aquatic Science	NA	NA	NA	NA	NA	NA
823	3/5/2015 15:21	Community assembly on remote islands: A comparison of Hawaiian and Mascarene spiders	2014	Journal of Biogeography	Reject	NA	NA	NA	NA	NA	NA	NA	NA	NA	Only one species	NA	Shaun	NA	0.167	2.147	Not OA	Journal	2303	1105	NA	NA	NA	NA	NA	Ecology	Ecology, Evolution, Behavior and Systematics	NA	NA	NA	NA	NA
824	3/3/2015 14:47	On the genus Hermippus Simon, 1893 (Araneae: Zodariidae, Zodariinae) in India with the description of three new species from the Western Ghats and proposing a new biogeographical hypothesis for the distribution of the genus	2014	Zootaxa	Reject	NA	NA	NA	NA	NA	NA	NA	NA	NA	Can't find article	NA	Shaun	NA	0.037	0.8	Not OA	Journal	1105	1103	NA	NA	NA	NA	NA	Ecology, Evolution, Behavior and Systematics	Animal Science and Zoology	NA	NA	NA	NA	NA
825	3/5/2015 16:31	Historical trophic position of Limnocalanus macrurus in Lake Michigan	2014	Journal of Great Lakes Research	Accept	2	University	5	not given	Crustacea	NA	Genus, Species	No	NA	NA	Freshwater	Shaun	No	0.056	0.994	Not OA	Journal	2303	1105	1104	NA	NA	NA	NA	Ecology	Ecology, Evolution, Behavior and Systematics	Aquatic Science	NA	NA	NA	NA
826	3/4/2015 14:05	Sequence diversity and evolution of antimicrobial peptides in invertebrates	2014	Developmental and Comparative Immunology	Reject	NA	NA	NA	NA	NA	NA	NA	NA	NA	Review article, no specimens collected	NA	Shaun	NA	0.26	1.205	Not OA	Journal	1309	2403	NA	NA	NA	NA	NA	Developmental Biology	Immunology	NA	NA	NA	NA	NA
827	3/3/2015 11:43	Diversity, abundance and distribution of benthic macrofauna on rocky shores from North Sucre State, Venezuela	2014	Revista de Biologia Tropical	Accept	3	University, Museum	12	78	Crustacea	NA	Genus, Species	No	NA	NA	Marine	Shaun	Yes	0.032	0.42	DOAJ	Journal	1100	NA	NA	NA	NA	NA	NA	Agricultural and Biological Sciences(all)	NA	NA	NA	NA	NA	NA
828	3/16/2015 19:35	Genome-wide analysis of nucleotide-binding site disease resistance genes in medicago truncatula	2014	Chinese Science Bulletin	Reject	NA	NA	NA	NA	NA	NA	NA	NA	NA	NA	NA	Chris Cloutier	NA	0.102	0.572	Not OA	Journal	1000	NA	NA	NA	NA	NA	NA	General	NA	NA	NA	NA	NA	NA
829	3/3/2015 13:59	Effect of conventional and non-inversion tillage systems on the abundance and some life history traits of carabid beetles (Coleoptera: Carabidae) in winter triticale fields	2014	European Journal of Entomology	Accept	3	University	55	7486	Insecta, Categorization is by functional group	Coleoptera	Species	No	NA	NA	Terrestrial	Shaun	No	0.047	0.747	Not OA	Journal	1109	NA	NA	NA	NA	NA	NA	Insect Science	NA	NA	NA	NA	NA	NA
830	3/16/2015 9:35	Orchid bee (Hymenoptera: Apidae: Euglossini) assemblages from three different threatened phytophysiognomies of the subtropical Brazilian Atlantic Forest	2014	Apidologie	Accept	3	University	15	744	Insecta	Hymenoptera	Species	Yes	Whole/part of specimen	NA	Terrestrial	Chris Cloutier	No	0.094	1.135	Not OA	Journal	1109	NA	NA	NA	NA	NA	NA	Insect Science	NA	NA	NA	NA	NA	NA
831	3/16/2015 9:28	Risk Factors for Buruli Ulcer in Ghana—A Case Control Study in the Suhum-Kraboa-Coaltar and Akuapem South Districts of the Eastern Region	2014	PLoS Neglected Tropical Diseases	Reject	NA	NA	NA	NA	NA	NA	NA	NA	NA	NA	NA	Chris Cloutier	NA	0.362	1.508	OA registered	Journal	2725	2739	3000	NA	NA	NA	NA	Infectious Diseases	Public Health, Environmental and Occupational Health	Pharmacology, Toxicology and Pharmaceutics(all)	NA	NA	NA	NA
832	3/16/2015 10:42	‘Invertebrate Learning and Memory’ Edited by Randolf Menzel and Paul R. Benjamin: A review	2014	Invertebrate Neuroscience	Reject	NA	NA	NA	NA	NA	NA	NA	NA	NA	NA	NA	Chris Cloutier	NA	0.13	0.636	Not OA	Journal	2804	2806	NA	NA	NA	NA	NA	Cellular and Molecular Neuroscience	Developmental Neuroscience	NA	NA	NA	NA	NA
833	3/3/2015 18:37	Crystal structures of five bovine chymotrypsin complexes with P1 BPTI variants	2004	Journal of Molecular Biology	Reject	NA	NA	NA	NA	NA	NA	NA	NA	NA	not about arthropods	NA	Elyssa	NA	0.728	1.617	Not OA	Journal	1312	NA	NA	NA	NA	NA	NA	Molecular Biology	NA	NA	NA	NA	NA	NA
834	3/4/2015 11:23	Effect of 'species weighting' on conservation status evaluation: A case study with light-traped adult caddisflies (Insecta: Trichoptera)	2004	Limnologica	Reject	NA	NA	NA	NA	NA	NA	NA	NA	NA	not original data, review type	NA	Elyssa	NA	0.052	1.077	Not OA	Journal	1104	NA	NA	NA	NA	NA	NA	Aquatic Science	NA	NA	NA	NA	NA	NA
835	3/4/2015 15:48	A genetic component to size in queens of the ant, Formica truncorum	2004	Behavioral Ecology and Sociobiology	Reject	NA	NA	NA	NA	NA	NA	NA	NA	NA	only one species	NA	Elyssa	NA	0.154	1.423	Not OA	Journal	1105	1103	NA	NA	NA	NA	NA	Ecology, Evolution, Behavior and Systematics	Animal Science and Zoology	NA	NA	NA	NA	NA
836	2/25/2015 14:50	A transdisciplinary perspective on the links between malaria and agroecosystems in Kenya	2004	Acta Tropica	Reject	NA	NA	NA	NA	NA	NA	NA	NA	NA	only one species	NA	Elyssa	NA	0.168	1.148	Not OA	Journal	2725	2405	NA	NA	NA	NA	NA	Infectious Diseases	Parasitology	NA	NA	NA	NA	NA
837	3/5/2015 9:44	Microsatellite markers and genetic diversity in japanese apricot (Prunus mume)	2004	Hortscience: A Publication of the American Society for Hortcultural Science	Reject	NA	NA	NA	NA	NA	NA	NA	NA	NA	not about arthropods	NA	Elyssa	NA	NA	NA	NA	NA	NA	NA	NA	NA	NA	NA	NA	NA	NA	NA	NA	NA	NA	NA
838	3/4/2015 11:54	A new lectin family with structure similarity to actinoporins revealed by the crystal structure of Xerocomus chrysenteron lectin XCL	2004	Journal of Molecular Biology	Reject	NA	NA	NA	NA	NA	NA	NA	NA	NA	not about arthropods	NA	Elyssa	NA	0.728	1.617	Not OA	Journal	1312	NA	NA	NA	NA	NA	NA	Molecular Biology	NA	NA	NA	NA	NA	NA
839	3/4/2015 11:58	Differential acute mortality among the allozyme genotypes of Oxya chinensis by pesticide avermectin	2004	Journal of genetics and genomics	Reject	NA	NA	NA	NA	NA	NA	NA	NA	NA	only one species	NA	Elyssa	NA	NA	NA	NA	NA	NA	NA	NA	NA	NA	NA	NA	NA	NA	NA	NA	NA	NA	NA
840	3/5/2015 10:24	The use of open reading frame ESTs (ORESTES) for analysis of the honey bee transcriptome	2004	BMC Genomics	Reject	NA	NA	NA	NA	NA	NA	NA	NA	NA	two species, lab	NA	Elyssa	NA	0.533	1.314	DOAJ	Journal	1311	1305	NA	NA	NA	NA	NA	Genetics	Biotechnology	NA	NA	NA	NA	NA
841	3/4/2015 10:59	Multiple colonization of the deep sea by the Asellota (Crustacea: Peracarida: Isopoda)	2004	Deep-Sea Research Part II: Topical Studies in Oceanography	Accept	3	University	29	?	Crustacea	NA	Species	Yes	DNA	NA	Marine	Elyssa	No	0.122	1.581	Not OA	Journal	1910	NA	NA	NA	NA	NA	NA	Oceanography	NA	NA	NA	NA	NA	NA
842	3/5/2015 10:36	Diversity of Southern Ocean deep-sea Isopoda (Crustacea, Malacostraca) - A comparison with shelf data	2004	Deep-Sea Research Part II: Topical Studies in Oceanography	Accept	4	University	317	5525	Crustacea	NA	Species	No	NA	NA	Marine	Elyssa	No	0.122	1.581	Not OA	Journal	1910	NA	NA	NA	NA	NA	NA	Oceanography	NA	NA	NA	NA	NA	NA
843	3/4/2015 15:50	Contributions to the functional anatomy and biology of Nelumbo nucifera (Nelumbonaceae) III. An ecological reappraisal of floral organs	2004	Plant Systematics and Evolution	Reject	NA	NA	NA	NA	NA	NA	NA	NA	NA	not about arthropods	NA	Elyssa	NA	0.079	1.078	Not OA	Journal	1110	1105	NA	NA	NA	NA	NA	Plant Science	Ecology, Evolution, Behavior and Systematics	NA	NA	NA	NA	NA
